# Supplementary material for: Quality indicators for the primary prevention of cardiovascular disease in primary care: A systematic review
Source: PLoS One. 2024 Dec 5;19(12):e0312137. doi: 10.1371/journal.pone.0312137 (PMC11620663; doi:10.1371/journal.pone.0312137)
Supplement: S7 Table — (XLSX) [file pone.0312137.s007.xlsx]

## Sheet: Sheet1
S7 Table. Articles identified in database search and reasons for exclusion
S.N	Authors	Published Year	Title	Exclusion reason
1	Abdel-Qadir, Husam; Akioyamen, Leo E.; Fang, Jiming; Pang, Andrea; Ha, Andrew C. T.; Jackevicius, Cynthia A.; Alter, David A.; Austin, Peter C.; Atzema, Clare L.; Bhatia, R. Sacha; Booth, Gillian L.; Johnston, Sharon; Dhalla, Irfan; Kapral, Moira K.; Krumholz, Harlan M.; McNaughton, Candace D.; Roifman, Idan; Tu, Karen; Udell, Jacob A.; Wijeysundera, Harindra C.	2022	Association of Neighborhood-Level Material Deprivation With Atrial Fibrillation Care in a Single-Payer Health Care System: A Population-Based Cohort Study	Not relevant (title and abstract screening)
2	Abdul Aziz, A. F.; Mohd Nordin, N. A.; Ali, M. F.; Abd Aziz, N. A.; Sulong, S.; Aljunid, S. M.	2017	The integrated care pathway for post stroke patients (iCaPPS): A shared care approach between stakeholders in areas with limited access to specialist stroke care services	Not relevant (title and abstract screening)
3	Abdullah, B.; Latiff, A. H. A.; Manuel, A. M.; Jamli, F. M.; Singh, H. S. D.; Ismail, I. H.; Jahendran, J.; Saniasiaya, J.; Chen, K. W. K.; Khoo, P. C.; Singh, K.; Mohammad, N.; Mohamad, S.; Husain, S.; Mosges, R.	2022	Pharmacological Management of Allergic Rhinitis: A Consensus Statement from the Malaysian Society of Allergy and Immunology	Not relevant (title and abstract screening)
4	Abell, B.; Glasziou, P.; Hoffmann, T.	2017	Exploration of the methodological quality and clinical usefulness of a cross-sectional sample of published guidance about exercise training and physical activity for the secondary prevention of coronary heart disease	Not relevant (title and abstract screening)
5	Abhijit, P.; Anuja, L.; Neelesh, S.; Subba, N. K.; Durga Vaishnavi, K. V.; Ankur, J.; Shubham, A.; Sagar, K.; Joshi, R.	2021	Status of hypertension control in urban slums of Central India: A Community health worker based two-year follow up	Not relevant (title and abstract screening)
6	Abimbola, S.; Patel, B.; Peiris, D.; Patel, A.; Harris, M.; Usherwood, T.; Greenhalgh, T.	2019	The NASSS framework for ex post theorisation of technology-supported change in healthcare: Worked example of the TORPEDO programme	Not relevant (title and abstract screening)
7	Ablefoni, K.; Buchholz, A.; Ueberham, L.; Hilbert, S.; Dagres, N.; Husser, D.; Hindricks, G.; Bollmann, A.	2019	Initial rivaroxaban dosing in patients with atrial fibrillation	Not relevant (title and abstract screening)
8	AbuRahma, A. F.; Avgerinos, E. D.; Chang, R. W.; Darling, R. C.; Duncan, A. A.; Forbes, T. L.; Malas, M. B.; Murad, M. H.; Perler, B. A.; Powell, R. J.; Rockman, C. B.; Zhou, W.	2022	Society for Vascular Surgery clinical practice guidelines for management of extracranial cerebrovascular disease	Not relevant (title and abstract screening)
9	Adderley, N.; Ryan, R.; Marshall, T.	2017	The role of contraindications in prescribing anticoagulants to patients with atrial fibrillation: A cross-sectional analysis of primary care data in the UK	Insufficient detail on calculation of quality indicators
10	Aerts, N.; Le Goff, D.; Odorico, M.; Le Reste, J. Y.; Van Bogaert, P.; Peremans, L.; Musinguzi, G.; Van Royen, P.; Bastiaens, H.	2021	Systematic review of international clinical guidelines for the promotion of physical activity for the primary prevention of cardiovascular diseases	Consensus statement or guideline
11	Agarwal, Gina; Girard, Magali; Angeles, Ricardo; Pirrie, Melissa; Lussier, Marie-Therese; Marzanek, Francine; Dolovich, Lisa; Paterson, J. Michael; Thabane, Lehana; Kaczorowski, Janusz	2019	Design and rationale for a pragmatic cluster randomized trial of the Cardiovascular Health Awareness Program (CHAP) for social housing residents in Ontario and Quebec, Canada	Not relevant (title and abstract screening)
12	Agostino, J. W.; Wong, D.; Paige, E.; Wade, V.; Connell, C.; Davey, M. E.; Peiris, D. P.; Fitzsimmons, D.; Burgess, C. P.; Mahoney, R.; Lonsdale, E.; Fernando, P.; Malamoo, L.; Eades, S.; Brown, A.; Jennings, G.; Lovett, R. W.; Banks, E.	2020	Cardiovascular disease risk assessment for Aboriginal and Torres Strait Islander adults aged under 35 years: a consensus statement	Consensus statement or guideline
13	Ahern, A. L.; Woolston, J.; Wells, E.; Sharp, S. J.; Islam, N.; Lawlor, E. R.; Duschinsky, R.; Hill, A. J.; Doble, B.; Wilson, E.; Morris, S.; Hughes, C. A.; Brennan, A.; Bostock, J.; Boothby, C.; Griffin, S. J.	2020	Clinical and cost-effectiveness of a diabetes education and behavioural weight management programme versus a diabetes education programme in adults with a recent diagnosis of type 2 diabetes: Study protocol for the Glucose Lowering through Weight management (GLoW) randomised controlled trial	Not relevant (title and abstract screening)
14	Ahn, C. H.; Lim, S.	2019	Effects of thiazolidinedione and new antidiabetic agents on stroke	Not relevant (title and abstract screening)
15	Akao, M.; Tsuji, H.; Kusano, K.; Matsui, K.; Hiramitsu, S.; Hatori, Y.; Odakura, H.; Ogawa, H.	2022	Clinical characteristics and outcomes of Japanese atrial fibrillation patients with poor medication adherence: A sub-analysis of the GENERAL study	Not relevant (title and abstract screening)
16	Al AdAwi, R. M.; Stewart, D.; Ryan, C.; Tonna, A. P.	2020	A systematic review of pharmacist input to metabolic syndrome screening, management and prevention	Not relevant (title and abstract screening)
17	Al Olama, Ali Amin; Wason, James M. S.; Tuladhar, Anil M.; van Leijsen, Esther M. C.; Koini, Marisa; Hofer, Edith; Morris, Robin G.; Schmidt, Reinhold; de Leeuw, Frank-Erik; Markus, Hugh S.; Amin Al Olama, Ali	2020	Simple MRI score aids prediction of dementia in cerebral small vessel disease	Not relevant (title and abstract screening)
18	Al-Ashwal, F. Y.; Sulaiman, S. A. S.; Sheikh Ghadzi, S. M.; Kubas, M. A.; Halboup, A.	2022	Prevalence and predictors of clinically significant statin-drug interactions among Yemeni patients taking statins for primary and secondary prevention of cardiovascular disease	Not relevant (title and abstract screening)
19	Alatorre, C. I.; Hoogwerf, B. J.; Deeg, M. A.; Nelson, D. R.; Hunter, T. M.; Ng, W. T.; Rekhter, M. D.	2018	Factors associated with stroke, myocardial infarction, ischemic heart disease, unstable angina, or mortality in patients from real world clinical practice with newly-diagnosed type 2 diabetes and early glycemic control	Not relevant (title and abstract screening)
20	Albers, Gregory W.; Bernstein, Richard A.; Brachmann, Johannes; Camm, John; Easton, J. Donald; Fromm, Peter; Goto, Shinya; Granger, Christopher B.; Hohnloser, Stefan H.; Hylek, Elaine; Jaffer, Amir K.; Krieger, Derk W.; Passman, Rod; Pines, Jesse M.; Reed, Shelby D.; Rothwell, Peter M.; Kowey, Peter R.	2016	Heart Rhythm Monitoring Strategies for Cryptogenic Stroke: 2015Â Diagnostics and Monitoring Stroke Focus Group Report	Not relevant (title and abstract screening)
21	Alkhatib, M. N.; Abd-Alghafoor, T.; Elmassry, A.; Albarqouni, L.; Bottcher, B.; Alfaqawi, M.	2018	Management of acute ischaemic stroke at Nasser Hospital, Gaza Strip: a clinical audit	Not relevant (title and abstract screening)
22	Alkhawaja, R. M.; Madi, L.; Alhamoud, E.; Abdallah, I.; Javed, M.; Fayez, H.; Al-Adawi, R. M.	2019	Critical appraisal of the clinical practice guideline for the management of dyslipidaemia and prevention of cardiovascular disease: AACE 2017 guidelines	Consensus statement or guideline
23	Allan, G. M.; Lindblad, A. J.; Comeau, A.; Coppola, J.; Hudson, B.; Mannarino, M.; McMinis, C.; Padwal, R.; Schelstraete, C.; Zarnke, K.; Garrison, S.; Cotton, C.; Korownyk, C.; McCormack, J.; Nickel, S.; Kolber, M. R.	2015	Simplified lipid guidelines: Prevention and management of cardiovascular disease in primary care	Consensus statement or guideline
24	Al-Lawati, J. A.; Barakat, M. N.; Al-Zakwani, I.; Elsayed, M. K.; Al-Maskari, M.; Al-Lawati, N. M.; Mohammed, A. J.	2012	Control of risk factors for cardiovascular disease among adults with previously diagnosed type 2 diabetes mellitus: A descriptive study from a middle eastern Arab population	Insufficient detail on calculation of quality indicators
25	Allen, J. C.; Halaand, B.; Shirore, R. M.; Jafar, T. H.	2021	Statistical analysis plan for management of hypertension and multiple risk factors to enhance cardiovascular health in Singapore: the SingHypertension pragmatic cluster randomized controlled trial	Not relevant (title and abstract screening)
26	Allenby, A.; Kinsman, L.; Tham, R.; Symons, J.; Jones, M.; Campbell, S.	2016	The quality of cardiovascular disease prevention in rural primary care	Insufficient detail on calculation of quality indicators
27	Alphonsa, A.; Sharma, K. K.; Sharma, G.; Bhatia, R.	2015	Knowledge regarding oral anticoagulation therapy among patients with stroke and those at high risk of thromboembolic events	Not relevant (title and abstract screening)
28	Alrowily, A.; Jalal, Z.; Abutaleb, M. H.; Osman, N. A.; Alammari, M.; Paudyal, V.	2021	Medication errors associated with direct-acting oral anticoagulants: analysis of data from national pharmacovigilance and local incidents reporting databases	Not relevant (title and abstract screening)
29	Al-Salameh, A.; Bucher, S.; Bauduceau, B.; Benattar-Zibi, L.; Berrut, G.; Bertin, P.; Corruble, E.; Danchin, N.; Derumeaux, G.; Doucet, J.; Falissard, B.; Forette, F.; Hanon, O.; Ourabah, R.; Pasquier, F.; Pinget, M.; Becquemont, L.; Ringa, V.	2020	Sex Differences in the Occurrence of Major Clinical Events in Elderly People with Type 2 Diabetes Mellitus Followed up in the General Practice	Not relevant (title and abstract screening)
30	Alshamiri, M.; Ghanaim, M. M. A.; Barter, P.; Chang, K. C.; Li, J. J.; Matawaran, B. J.; Santoso, A.; Shaheen, S.; Suastika, K.; Thongtang, N.; Yusof, A. K. M.	2018	Expert opinion on the applicability of dyslipidemia guidelines in Asia and the middle east	Not relevant (title and abstract screening)
31	Alshehri, A. A.; Jalal, Z.; Cheema, E.; Haque, M. S.; Jenkins, D.; Yahyouche, A.	2020	Impact of the pharmacist-led intervention on the control of medical cardiovascular risk factors for the primary prevention of cardiovascular disease in general practice: A systematic review and meta-analysis of randomised controlled trials	Not relevant (title and abstract screening)
32	Al-Taweel, D.; Awad, A.	2021	Application of MAT Methodology in the Evaluation of Prescribing Adherence to Clinical Practice Guidelines for Secondary Prevention of Coronary Heart Disease in Post-Acute Coronary Syndrome Patients in Kuwait	Not relevant (title and abstract screening)
33	Amare, F.; Nedi, T.; Berhe, D. F.	2020	Blood pressure control practice and determinants among ambulatory hypertensive patients attending primary health care facilities in Addis Ababa	Not relevant (title and abstract screening)
34	Ambegaonkar, B. M.; Bash, L. D.; Chirovsky, D. R.; Jameson, K.; Grant, S.; Nocea, G.; Pettersson, B.; Sazonov, V.	2013	Attainment of normal lipid levels among high cardiovascular risk patients: Pooled analysis of observational studies from the United Kingdom, Sweden, Spain and Canada	Insufficient detail on calculation of quality indicators
35	Ambrosy, A. P.; Malik, U. I.; Thomas, R. C.; Parikh, R. V.; Tan, T. C.; Goh, C. H.; Selby, V. N.; Solomon, M. D.; Avula, H. R.; Fitzpatrick, J. K.; Skarbinski, J.; Philip, S.; Granowitz, C.; Bhatt, D. L.; Go, A. S.	2021	Rationale and design of the pragmatic randomized trial of icosapent ethyl for high cardiovascular risk adults (MITIGATE)	Not relevant (title and abstract screening)
36	Ameh, P. O.; Yakubu, K.; Miima, M.; Popoola, O.; Mohamoud, G.; Von Pressentin, K. B.	2019	Lifestyle, cardiovascular risk knowledge and patient counselling among selected sub-Saharan African family physicians and trainees	Not relevant (title and abstract screening)
37	Amelang, K.; Bauer, S.	2019	Following the algorithm: How epidemiological risk-scores do accountability	Not relevant (title and abstract screening)
38	An, Jaejin; Bider, Zoe; Luong, Tiffany Q.; Cheetham, T. Craig; Lang, Daniel T.; Fischer, Heidi; Reynolds, Kristi	2021	Long-Term Medication Adherence Trajectories to Direct Oral Anticoagulants and Clinical Outcomes in Patients With Atrial Fibrillation	Not relevant (title and abstract screening)
39	Andrade, J. G.; Hawkins, N. M.; Fordyce, C. B.; Deyell, M. W.; Er, L.; Djurdjev, O.; Macle, L.; Virani, S. A.; Levin, A.	2018	Variability in Non-Vitamin K Antagonist Oral Anticoagulants Dose Adjustment in Atrial Fibrillation Patients With Renal Dysfunction: The Influence of Renal Function Estimation Formulae	Not relevant (title and abstract screening)
40	Aneri, M.; Fernandez, G.; Gras, M.; Campana, A.; Sanchez, R.; Sanchez, J.	2021	Degree of lipid control in a Healthcare Management Area in patients at very high cardiovascular risk	Insufficient detail on calculation of quality indicators
41	Anirudh, M.; Karthikeyan, K.	2021	Pharmacoeconomic Evaluation of Antidiabetic Therapy at A Tertiary Health Care Institution	Not relevant (title and abstract screening)
42	Ankam, Jyoti; Feldman, David I.; Blaha, Michael J.; Martin, Seth S.	2014	Improving lipid control following myocardial infarction	Not relevant (title and abstract screening)
43	Anonymous,	2017	Erratum: Managing Polypharmacy in the 15-Minute Office Visit (Primary Care - Clinics in Office Practice 44(3) (413-428) (S0095454317300532)(10.1016/j.pop.2017.04.003))	Not relevant (title and abstract screening)
44	Anonymous,	2018	Correction: ACC/AHA/AAPA/ABC/ACPM/AGS/APhA/ASH/ASPC/NMA/PCNA Guideline for the Prevention, Detection, Evaluation, and Management of High Blood Pressure in Adults: A Report of the American College of Cardiology/American Heart Association Task Force on Clinical Practice Guidelines (Journal of the American College of Cardiology (2018) 71(19) (e127-e248) (S0735109717415191) (10.1016/j.jacc.2017.11.00…	Not relevant (title and abstract screening)
45	Anonymous,	2018	Correction: ACC/AHA/AAPA/ABC/ACPM/AGS/APhA/ASH/ASPC/NMA/PCNA Guideline for the Prevention, Detection, Evaluation, and Management of High Blood Pressure in Adults: Executive Summary: A Report of the American College of Cardiology/American Heart Association Task Force on Clinical Practice Guidelines (Journal of the American College of Cardiology (2018) 71(19) (2199-2269) (S073510971741518X) (10.101…	Not relevant (title and abstract screening)
46	Anonymous,	2019	Correction: 2019 ACC/AHA Guideline on the Primary Prevention of Cardiovascular Disease: Executive Summary (Journal of the American College of Cardiology (2019) 74(10) (1376-1414), (S0735109719338768), (10.1016/j.jacc.2019.03.009))	Not relevant (title and abstract screening)
47	Anonymous,	2020	A qualitative study of barriers and facilitators to adherence to secondary prevention medications among French patients suffering from stroke and transient ischemic attack	Not relevant (title and abstract screening)
48	Anonymous,	2021	Correction (Journal of the American College of Cardiology (2020) 76(25) (2982-3021), (S0735109720377755), (10.1016/j.jacc.2020.11.010))	Not relevant (title and abstract screening)
49	Anonymous,	2021	Erratum regarding missing Declaration of Competing Interest statements in previously published articles (World Journal of Acupuncture - Moxibustion (2020) 30(3) (188-192), (S1003525720300787), (10.1016/j.wjam.2020.07.003))	Not relevant (title and abstract screening)
50	Arbel, Ronen; Sergienko, Ruslan; Hammerman, Ariel; Greenberg-Dotan, Sari; Batat, Erez; Avnery, Orly; Ellis, Martin H.	2019	Effectiveness and Safety of Off-Label Dose-Reduced Direct Oral Anticoagulants in Atrial Fibrillation	Not relevant (title and abstract screening)
51	Archer, H. A.; Smailagic, N.; John, C.; Holmes, R. B.; Takwoingi, Y.; Coulthard, E. J.; Cullum, S.	2015	Regional Cerebral Blood Flow Single Photon Emission Computed Tomography for detection of Frontotemporal dementia in people with suspected dementia	Not relevant (title and abstract screening)
52	Ard, Jamy; Fitch, Angela; Fruh, Sharon; Herman, Lawrence	2021	Weight Loss and Maintenance Related to the Mechanism of Action of Glucagon-Like Peptide 1 Receptor Agonists	Not relevant (title and abstract screening)
53	Arguedas, J. A.; Leiva, V.; Wright, J. M.	2013	Blood pressure targets for hypertension in people with diabetes mellitus	Not relevant (title and abstract screening)
54	Arija, V.; Villalobos, F.; Pedret, R.; Vinuesa, A.; Jovani, D.; Pascual, G.; Basora, J.	2018	Physical activity, cardiovascular health, quality of life and blood pressure control in hypertensive subjects: Randomized clinical trial 11 Medical and Health Sciences 1117 Public Health and Health Services 11 Medical and Health Sciences 1102 Cardiorespiratory Medicine and Haematology	Not relevant (title and abstract screening)
55	Armenian, S. H.; Armstrong, G. T.; Aune, G.; Chow, E. J.; Ehrhardt, M. J.; Ky, B.; Moslehi, J.; Mulrooney, D. A.; Nathan, P. C.; Ryan, T. D.; Van Der Pal, H. J.; Van Dalen, E. C.; Kremer, L. C. M.	2018	Cardiovascular disease in survivors of childhood cancer: Insights into epidemiology, pathophysiology, and prevention	Not relevant (title and abstract screening)
56	Armstrong, Natalie; Baines, Darrin; Baker, Richard; Crossman, Richard; Davies, Melanie; Hardy, Ainsley; Khunti, Kamlesh; Kumar, Sudhesh; O'Hare, Joseph Paul; Raymond, Neil; Saravanan, Ponnusamy; Stallard, Nigel; Szczepura, Ala; Wilson, Andrew	2012	A cluster randomized controlled trial of the effectiveness and cost-effectiveness of intermediate care clinics for diabetes (ICCD): study protocol for a randomized controlled trial	Study protocol
57	Arora, S.; Atreya, A. R.; Bernstein, A. M.; Kleppel, R.; Friderici, J.; Schramm, S.; Lagu, T.; Rothberg, M. B.	2015	Healthcare Providers' Knowledge of Diets and Dietary Advice	Not relevant (title and abstract screening)
58	Arrieta, F.; Iglesias, P.; Pedro-Botet, J.; Becerra, A.; Ortega, E.; Obaya, J. C.; Nubiola, A.; Maldonado, G. F.; Campos, M. D. M.; Petrecca, R.; Pardo, J. L.; Sanchez-Margalet, V.; Aleman, J. J.; Navarro, J.; Duran, S.; Tebar, F. J.; Aguilar, M.; Escobar, F.	2018	Diabetes mellitus and cardiovascular risk: Update of the recommendations of the Diabetes and Cardiovascular Disease working group of the Spanish Diabetes Society (SED, 2018)	Not relevant (title and abstract screening)
59	Arts, Derk L.; Abu-Hanna, Ameen; Bller, Harry R.; Peters, Ron Jg; Eslami, Saeid; van Weert, Henk Cpm; Peters, Ron J. G.; van Weert, Henk C. P. M.	2013	Improving stroke prevention in patients with atrial fibrillation	Study protocol
60	Aryal, A.; Citrin, D.; Halliday, S.; Kumar, A.; Nepal, P.; Shrestha, A.; Nugent, R.; Schwarz, D.	2020	Estimated cost for cardiovascular disease risk-based management at a primary healthcare center in Nepal	Not relevant (title and abstract screening)
61	Ashford, S.; Slade, M.; Turner-Stokes, L.	2013	Conceptualisation and development of the arm activity measure (ArmA) for assessment of activity in the hemiparetic arm	Not relevant (title and abstract screening)
62	Aspray, T. J.; Bowring, C.; Fraser, W.; Gittoes, N.; Javaid, M. K.; Macdonald, H.; Patel, S.; Selby, P.; Tanna, N.; Francis, R. M.	2014	National osteoporosis society vitamin D Guideline Summary	Not relevant (title and abstract screening)
63	Avis, H. J.; Kusters, D. M.; Vissers, M. N.; Huijgen, R.; Janssen, T. H.; Wiegman, A.; Kindt, I.; Kastelein, J. J. P.; Wijburg, F. A.; Hutten, B. A.	2012	Follow-up of children diagnosed with familial hypercholesterolemia in a national genetic screening program	Not relevant (title and abstract screening)
64	Bae, J.; Lin, J. M. S.	2019	Healthcare utilization in myalgic encephalomyelitis/chronic fatigue syndrome (ME/CFS): Analysis of US ambulatory healthcare data, 2000-2009	Not relevant (title and abstract screening)
65	Baggio, G.; Corsini, A.; Floreani, A.; Giannini, S.; Zagonel, V.	2013	Gender medicine: A task for the third millennium	Not relevant (title and abstract screening)
66	Bagno, A.; Martini, R.	2019	Bridging the gap between basic research on microcirculation and clinical world: The translational marriage between engineering and medicine	Not relevant (title and abstract screening)
67	Bahia, S. S.; Vidal-Diez, A.; Seshasai, S. R.; Shpitser, I.; Brownrigg, J. R.; Patterson, B. O.; Ray, K. K.; Holt, P. J.; Thompson, M. M.; Karthikesalingam, A.	2016	Cardiovascular risk prevention and all-cause mortality in primary care patients with an abdominal aortic aneurysm	Insufficient detail on calculation of quality indicators
68	Bajorek, B. V.; Ren, S.	2012	Utilisation of antithrombotic therapy for stroke prevention in atrial fibrillation in a Sydney hospital: Then and now	Not relevant (title and abstract screening)
69	Bajorek, B.; Magin, P.; Hilmer, S.; Krass, I.	2015	Contemporary approaches to managing Atrial fibrillation: A survey of Australian general practitioners	Not focussed on quality indicators
70	Bajorek, Beata; Magin, Parker; Hilmer, Sarah; Krass, Ines	2014	A cluster-randomized controlled trial of a computerized antithrombotic risk assessment tool to optimize stroke prevention in general practice: a study protocol	Not relevant (title and abstract screening)
71	Bakare, O. Q.; Akinyinka, M. R.; Goodman, O.; Kuyinu, Y. A.; Wright, O. K.; Adeniran, A.; Odusanya, O. O.; Osibogun, A.	2016	Antihypertensive use, prescription patterns, and cost of medications in a Teaching Hospital in Lagos, Nigeria	Not relevant (title and abstract screening)
72	Baker, R. J.; Mark, P. B.; Patel, R. K.; Stevens, K. K.; Palmer, N.	2017	Renal association clinical practice guideline in post-operative care in the kidney transplant recipient	Not relevant (title and abstract screening)
73	Balduzzi, S.; Mantarro, S.; Guarneri, V.; Tagliabue, L.; Pistotti, V.; Moja, L.; D'Amico, R.	2014	Trastuzumab-containing regimens for metastatic breast cancer	Not relevant (title and abstract screening)
74	Balijepalli, C.; Losch, C.; Bramlage, P.; Erbel, R.; Humphries, K. H.; Jockel, K. H.; Moebus, S.	2014	Percentile distribution of blood pressure readings in 35683 men and women aged 18 to 99 years	Not relevant (title and abstract screening)
75	Banerjee, Amitava; Pasea, Laura; Chung, Sheng-Chia; Direk, Kenan; Asselbergs, Folkert W.; Grobbee, Diederick E.; Kotecha, Dipak; Anker, Stefan D.; Dyszynski, Tomasz; Tyl, Benoit; Denaxas, Spiros; Lumbers, R. Thomas; Hemingway, Harry	2022	A population-based study of 92 clinically recognized risk factors for heart failure: co-occurrence, prognosis and preventive potential	Not relevant (title and abstract screening)
76	Banerjee, E. S.; Gambler, A.; Fogleman, C.	2013	Adding obesity to the problem list increases the rate of providers addressing obesity	Not relevant (title and abstract screening)
77	Banks, Emily; Crouch, Simon R.; Korda, Rosemary J.; Stavreski, Bill; Page, Karen; Thurber, Katherine A.; Grenfell, Robert	2016	Absolute risk of cardiovascular disease events, and blood pressure- and lipid-lowering therapy in Australia	Not relevant (title and abstract screening)
78	Barillari, G.; Bortoluzzi, C.; Giorgi, M.; Orabona, R.; Pacetti, E.; Sciatti, E.; Zaffaroni, M.; Dentali, F.	2020	Management of antithrombotic therapy in gray areas of venous thromboembolism: a Delphi consensus panel	Not relevant (title and abstract screening)
79	Barkoudah, E.; Piazza, G.; Hecht, T. E. H.; Grant, P.; Deitelzweig, S.; Fang, M. C.; Fanikos, J.; Kao, C. K.; Barnes, G. D.; Chen, T.; Ramishvili, T.; Schnipper, J. L.; Goldstein, J. N.; Ruff, C. T.; Kaatz, S.; Schwartz, A.; Connors, J. M.; Goldhaber, S. Z.	2020	Extended Venous Thromboembolism Prophylaxis in Medically Ill Patients: An NATF Anticoagulation Action Initiative	Not relevant (title and abstract screening)
80	Barnett, A. S.; Kim, S.; Fonarow, G. C.; Thomas, L. E.; Reiffel, J. A.; Allen, L. A.; Freeman, J. V.; Naccarelli, G.; Mahaffey, K. W.; Go, A. S.; Kowey, P. R.; Ansell, J. E.; Gersh, B. J.; Hylek, E. M.; Peterson, E. D.; Piccini, J. P.	2017	Treatment of Atrial Fibrillation and Concordance With the American Heart Association/American College of Cardiology/Heart Rhythm Society Guidelines: Findings From ORBIT-AF (Outcomes Registry for Better Informed Treatment of Atrial Fibrillation)	Consensus statement or guideline
81	Barrios, V.; Escobar, C.	2013	Rivaroxaban: A once-daily anticoagulant for the prevention of thromboembolic complications	Not relevant (title and abstract screening)
82	Barton, A. B.; Okorodudu, D. E.; Bosworth, H. B.; Crowley, M. J.	2018	Clinical Inertia in a Randomized Trial of Telemedicine-Based Chronic Disease Management: Lessons Learned	Not relevant (title and abstract screening)
83	Bassi, N.; Fonarow, G. C.	2018	Prevention of Heart Failure in Patients with Diabetes: Role of Diabetes Medications	Not relevant (title and abstract screening)
84	Basu, S.; Wagner, R. G.; Sewpaul, R.; Reddy, P.; Davies, J.	2019	Implications of scaling up cardiovascular disease treatment in South Africa: a microsimulation and cost-effectiveness analysis	Not relevant (title and abstract screening)
85	Batchelor, F. A.; Hill, K. D.; MacKintosh, S. F.; Said, C. M.; Whitehead, C. H.	2012	Effects of a multifactorial falls prevention program for people with stroke returning home after rehabilitation: A randomized controlled trial	Not relevant (title and abstract screening)
86	Battelli, D.; Riccardi, R.; Piscaglia, A. C.; Stefanelli, M. L.; Mussoni, L.; Zani, A.; Vitale, V.; Monachese, N.	2015	Analgesic, antiulcer, antithrombotic drugs and organ damage: A population-based case-control study	Not relevant (title and abstract screening)
87	Bauer, K. A.	2013	Pros and cons of new oral anticoagulants	Not relevant (title and abstract screening)
88	Baugh, C. W.; Clark, C. L.; Wilson, J. W.; Stiell, I. G.; Kocheril, A. G.; Luck, K. K.; Myers, T. D.; Pollack, C. V.; Roumpf, S. K.; Tomassoni, G. F.; Williams, J. M.; Patel, B. B.; Wu, F.; Pines, J. M.	2018	Creation and Implementation of an Outpatient Pathway for Atrial Fibrillation in the Emergency Department Setting: Results of an Expert Panel	Not relevant (title and abstract screening)
89	Baumann, Michele; Lurbe, Katia; Leandro, Maria-Engracia; Chau, Nearkasen	2012	Life satisfaction of two-year post-stroke survivors: effects of socio-economic factors, motor impairment, Newcastle stroke-specific quality of life measure and World Health Organization quality of life: bref of informal caregivers in Luxembourg and a rural area in Portugal	Not relevant (title and abstract screening)
90	Bauters, Christophe; Dubois, Emilie; Porouchani, Sina; Saloux, Eric; Fertin, Marie; de Groote, Pascal; Lamblin, Nicolas; Pinet, Florence	2017	Long-term prognostic impact of left ventricular remodeling after a first myocardial infarction in modern clinical practice	Not relevant (title and abstract screening)
91	Becerra, V.; Gracia, A.; Desai, K.; Abogunrin, S.; Brand, S.; Chapman, R.; Alonso, F. G.; Fuster, V.; Sanz, G.	2015	Cost-effectiveness and public health benefit of secondary cardiovascular disease prevention from improved adherence using a polypill in the UK	Not relevant (title and abstract screening)
92	Bednarski, J.; Cieszewska, E.; Strzelecki, A.; Filipiak, K. J.	2013	Anticoagulant and antiplatelet therapy for stroke prevention in atrial fibrillation patients in the clinical practice of a single district hospital in Poland	Not relevant (title and abstract screening)
93	Bell, Alan D.; Gross, Peter; Heffernan, Michael; Deschaintre, Yan; Roux, Jean-Francois; Purdham, Daniel M.; Shuaib, Ashfaq	2016	Appropriate Use of Antithrombotic Medication in Canadian Patients With Nonvalvular Atrial Fibrillation	Insufficient detail on calculation of quality indicators
94	Bellelli, Giuseppe; Morandi, Alessandro; Trabucchi, Marco; Caironi, Guido; Coen, Daniele; Fraticelli, Carlo; Paolillo, Ciro; Prevaldi, Carolina; Riccardi, Angela; Cervellin, Gianfranco; Carabellese, Corrado; Putignano, Salvatore; Maggi, Stefania; Cherubini, Antonio; Gnerre, Paola; Fontanella, Andrea; Latronico, Nicola; Tommasino, Concezione; Corcione, Antonio; Ricevuti, Giovanni	2018	Italian intersociety consensus on prevention, diagnosis, and treatment of delirium in hospitalized older persons	Not relevant (title and abstract screening)
95	Beltramello, G.; Manicardi, V.; Mazzuoli, F.; Rivellese, A.	2013	Trialogue Plus: Management of cardiovascular risk in hyperglycaemic/ diabetic patients at hospital discharge	Not relevant (title and abstract screening)
96	Bem, D.; Dretzke, J.; Stevens, S.; Lordkipanidze, M.; Hodgkinson, J.; Bayliss, S.; Moore, D.; Fitzmaurice, D.	2015	Investigating the effectiveness of different aspirin dosing regimens and the timing of aspirin intake in primary and secondary prevention of cardiovascular disease: Protocol for a systematic review	Not relevant (title and abstract screening)
97	Ben Abdelaziz, A.; Bchir, A.; Ben Salah, A.; Ben Salem, K.; Mansour, N.; Hsairi, M.; Ennigrou, S.; Nacef, T.; Dhidah, L.; Bellaj, R.; Mehdi, F.	2021	Professor Mohamed Soussi Soltani: Leader, Innovator and Researcher in Public Health	Not relevant (title and abstract screening)
98	Ben, He; Changsheng, Ma; Shulin, Wu	2022	2019 Chinese expert consensus statement on left atrial appendage closure in patients with atrial fibrillation	Not relevant (title and abstract screening)
99	Bennett, M. H.; Wasiak, J.; Schnabel, A.; Kranke, P.; French, C.	2014	Hyperbaric oxygen therapy for acute ischaemic stroke	Not relevant (title and abstract screening)
100	Benson, G. A.; Sidebottom, A.; Sillah, A.; Boucher, J. L.; Miedema, M. D.; Knickelbine, T.; VanWormer, J. J.	2018	Reach and effectiveness of the HeartBeat Connections telemedicine pilot program	Not relevant (title and abstract screening)
101	Benson, G. A.; Sidebottom, A.; Van Wormer, J. J.; Boucher, J. L.; Stephens, C.; Krikava, J.	2013	Heartbeat connections: A rural community of solution for cardiovascular health	Not primary care setting
102	Beratarrechea, A.; Abrahams-Gessel, S.; Irazola, V.; Gutierrez, L.; Moyano, D.; Gaziano, T. A.	2019	Using mHealth Tools to Improve Access and Coverage of People With Public Health Insurance and High Cardiovascular Disease Risk in Argentina: A Pragmatic Cluster Randomized Trial	Not relevant (title and abstract screening)
103	Bereczky, Zsuzsanna; Balogh, LÃ¡szlÃ³; Bagoly, Zsuzsa	2019	Inherited thrombophilia and the risk of myocardial infarction: current evidence and uncertainties	Not relevant (title and abstract screening)
104	Bermon, Anderson; Uribe-Rodriguez, Ana Fernanda; Perez-Rivero, Paula Fernanda; Prieto-Merino, David; Caceres Rivera, Diana Isabel; Guio, Elizabeth; Atkins, Louise; Horne, Robert; Murray, Elizabeth; Serrano Diaz, Norma Cecilia; Free, Caroline; Perel, Pablo; Casas, Juan P.	2019	Evaluation of the efficacy and safety of text messages targeting adherence to cardiovascular medications in secondary prevention: the txt2heart Colombia randomised controlled trial protocol	Not relevant (title and abstract screening)
105	Best, J. H.; Lavillotti, K.; Deyoung, M. B.; Garrison, L. P.	2012	The effects of exenatide bid on metabolic control, medication use and hospitalization in patients with type 2 diabetes mellitus in clinical practice: A systematic review	Not relevant (title and abstract screening)
106	Beyer-Westendorf, J.; Camm, A. J.; Fox, K. A. A.; Le Heuzey, J. Y.; Haas, S.; Turpie, A. G. G.; Virdone, S.; Kakkar, A. K.; Pieper, K. S.; Kayani, G.; Gersh, B. J.; Hildebrandt, P.; Dominguez, H.; Comuth, W.; Frost, L.; Moller, D. S.; Christensen, H.; Bruun, L. M.; Milhem, A.; Gauthier, J.; Mielot, C.; Chanseaume, S.; Chopra, S.; Amlaiky, A.; Tricot, O.; Sierra, V.; Dompnier, A.; Zannad, N.; Pinz…	2019	International longitudinal registry of patients with atrial fibrillation and treated with rivaroxaban: RIVaroxaban Evaluation in Real life setting (RIVER)	Not relevant (title and abstract screening)
107	Bhandari, B.; Narasimhan, P.; Vaidya, A.; Subedi, M.; Jayasuriya, R.	2021	Barriers and facilitators for treatment and control of high blood pressure among hypertensive patients in Kathmandu, Nepal: a qualitative study informed by COM-B model of behavior change	Not relevant (title and abstract screening)
108	Bhat, Yaqoob; Dixit, Anand; Mistri, Amit; Patel, Bhavini; Quoraishi, Sadat Haider; Uprichard, James	2019	A mixed methodology, non-interventional study to evaluate the use of direct oral anticoagulants in UK clinical practice for patients with a first stroke associated with non-valvular atrial fibrillation: study protocol	Not relevant (title and abstract screening)
109	Biduchak, A.; Chornenka, Z.	2017	WORLD AND NATIONAL EXPERIENCE IN ORGANIZATION OF PREVENTION OF CARDIOVASCULAR DISEASES	Not relevant (title and abstract screening)
110	Bijani, S.; Khaleghi, A. A.; Hatami, M.; Najafi, H.; Haghshenas, A.	2019	A study of the consistency between hypertension medications prescribed by general practitioners and 2018 ESC/ESH guidelines for the management of hypertension	Not relevant (title and abstract screening)
111	Bjorck, F.; Renlund, H.; Lip, G. Y. H.; Wester, P.; Svensson, P. J.; Sjalander, A.	2016	Outcomes in a warfarin-treated population with atrial fibrillation	Not relevant (title and abstract screening)
112	Boan, A. D.; Egan, B. M.; Bachman, D. L.; Adams, R. J.; Feng, W.; Jauch, E. C.; Ovbiagele, B.; Lackland, D. T.	2014	Antihypertensive Medication Persistence 1-Year Post-Stroke Hospitalization	Not relevant (title and abstract screening)
113	Bodin, A.; Bisson, A.; Fauchier, L.	2021	When is a wearable defibrillator indicated?	Not relevant (title and abstract screening)
114	Boehme, Philip; Wienand, Peter; Herrmann, Maximilian; Truebel, Hubert; Mondritzki, Thomas	2017	New digital adherence devices could prevent millions of strokes from atrial fibrillation by the end of the next century	Not relevant (title and abstract screening)
115	Bohlken, Jens; Kostev, Karel	2018	Prevalence and risk factors for delirium diagnosis in patients followed in general practices in Germany	Not patients at risk of cardiovascular disease events
116	Bonello, K.; Nelson, A. P. K.; Moullaali, T. J.; Al-Shahi Salman, R.	2021	Prescription of blood pressure lowering treatment after intracerebral haemorrhage: Prospective, population-based cohort study	Not relevant (title and abstract screening)
117	Bonner, C.; Fajardo, M. A.; Doust, J.; McCaffery, K.; Trevena, L.	2019	Implementing cardiovascular disease prevention guidelines to translate evidence-based medicine and shared decision making into general practice: theory-based intervention development, qualitative piloting and quantitative feasibility	Not relevant (title and abstract screening)
118	Bonner, C.; Jansen, J.; McKinn, S.; Irwig, L.; Doust, J.; Glasziou, P.; McCaffery, K.	2015	How do general practitioners and patients make decisions about cardiovascular disease risk?	Not relevant (title and abstract screening)
119	Bonner, Carissa; McKinn, Shannon; Lau, Annie; Jansen, Jesse; Doust, Jenny; Trevena, Lyndal; McCaffery, Kirsten	2018	Heuristics and biases in cardiovascular disease prevention: How can we improve communication about risk, benefits and harms?	Not relevant (title and abstract screening)
120	Bonten, Tobias N.; Verkleij, Sanne Marije; van der Kleij, Rianne Mjj; Busch, Karin; van den Hout, Wilbert B.; Chavannes, Niels H.; Numans, Mattijs E.	2021	Selective prevention of cardiovascular disease using integrated lifestyle intervention in primary care: protocol of the Healthy Heart stepped-wedge trial	Not relevant (title and abstract screening)
121	Boonyasai, R. T.; Rakotz, M. K.; Lubomski, L. H.; Daniel, D. M.; Marsteller, J. A.; Taylor, K. S.; Cooper, L. A.; Hasan, O.; Wynia, M. K.	2017	Measure accurately, Act rapidly, and Partner with patients: An intuitive and practical three-part framework to guide efforts to improve hypertension control	Consensus statement or guideline
122	Bourdin, Arnaud; Fabry-Vendrand, Caroline; Ostinelli, Juliette; Ait-Yahia, Malik; Darnal, Elsa; Bouee, Stephane; Laurendeau, Caroline; Bureau, Isabelle; Gourmelen, Julie; Chouaid, Christos	2019	The Burden of Severe Asthma in France: A Case-Control Study Using a Medical Claims Database	Not relevant (title and abstract screening)
123	Bousquet, Jean; Jorgensen, Christian; Dauzat, Michel; Cesario, Alfredo; Camuzat, Thierry; Bourret, Rodolphe; Best, Nicolas; Anto, Josep M.; Abecassis, Frederic; Aubas, Pierre; Avignon, Antoine; Badin, Melanie; Bedbrook, Anna; Blain, Hubert; Bourdin, Arnaud; Bringer, Jacques; Camu, William; Cayla, Guilhaume; Costa, David J.; Courtet, Philippe; Cristol, Jean-Paul; Demoly, Pascal; de la Coussaye, Je…	2014	Systems medicine approaches for the definition of complex phenotypes in chronic diseases and ageing. From concept to implementation and policies	Not relevant (title and abstract screening)
124	Bovet, P.; Chiolero, A.; Paccaud, F.; Banatvala, N.	2015	Screening for cardiovascular disease risk and subsequent management in low and middle income countries: Challenges and opportunities	Not relevant (title and abstract screening)
125	Bowling, C. B.; Lee, A.; Williamson, J. D.	2021	Blood Pressure Control among Older Adults with Hypertension: Narrative Review and Introduction of a Framework for Improving Care	Not relevant (title and abstract screening)
126	Boytsov, S.; Potemkina, R. A.	2014	Perspectives: Preventive measures for public health in Russian Federation	Not relevant (title and abstract screening)
127	Boytsov, Sergey; Logunova, Natalia; Khomitskaya, Yunona; Cepheus Ii investigators; Nuraliev E, Lebedeva A. Shchelkunova I. Vershuta E. Zhidkova S. Rostorotskaya V. Shadaniya Y. Ivanov A. Zobenko I. Kvasova O. Zikun S. Glushchenya A. Rumyantsev A. Prokof'eva S. Baturova M. Oseshnyk R. Zhukova E. Shumikhina I. Eltisheva V. Bugaets L. Chernysh V. Ivochkina M. Svistunova L. Klimenko N. Kulchitskaya O…	2017	Suboptimal control of lipid levels: results from the non-interventional Centralized Pan-Russian Survey of the Undertreatment of Hypercholesterolemia II (CEPHEUS II)	Not primary care setting
128	Bradley, S. M.; Spertus, J. A.; Nallamothu, B. K.; Chan, P. S.	2012	Appropriate use criteria and percutaneous coronary intervention: Measuring patient selection quality	Not relevant (title and abstract screening)
129	Brajkovic, A.; Bosnar, L.; Nascimento, M. M. G. D.; Prkacin, I.; Balenovic, A.; Ramalho de Oliveira, D.; Mucalo, I.	2022	Healthcare Utilisation and Clinical Outcomes in Older Cardiovascular Patients Receiving Comprehensive Medication Management Services: A Nonrandomised Clinical Study	Not relevant (title and abstract screening)
130	Bramlage, P.; Sims, H.; Minguet, J.; Ferrero, C.	2017	The polypill: An effective approach to increasing adherence and reducing cardiovascular event risk	Not relevant (title and abstract screening)
131	Bray, E. P.; McMahon, N. E.; Bangee, M.; Al-Khalidi, A. H.; Benedetto, V.; Chauhan, U.; Clegg, A. J.; Georgiou, R. F.; Gibson, J.; Lane, D. A.; Lip, G. Y. H.; Lightbody, E.; Sekhar, A.; Chatterjee, K.; Watkins, C. L.	2019	Etiologic workup in cases of cryptogenic stroke: Protocol for a systematic review and comparison of international clinical practice guidelines	Not relevant (title and abstract screening)
132	Brieger, D.; Chow, C.; Gullick, J.; Hyun, K.; D'Souza, M.; Briffa, T.	2018	Improving patient adherence to secondary prevention medications 6 months after an acute coronary syndrome: observational cohort study	Not relevant (title and abstract screening)
133	Bringhen, S.; Milan, A.; Ferri, C.; Wasch, R.; Gay, F.; Larocca, A.; Salvini, M.; Terpos, E.; Goldschmidt, H.; Cavo, M.; Petrucci, M. T.; Ludwig, H.; Auner, H. W.; Caers, J.; Gramatzki, M.; Boccadoro, M.; Einsele, H.; Sonneveld, P.; Engelhardt, M.	2018	Cardiovascular adverse events in modern myeloma therapy - Incidence and risks. A review from the European Myeloma Network (EMN) and Italian Society of Arterial Hypertension (SIIA)	Not relevant (title and abstract screening)
134	Brown, H. L.; Warner, J. J.; Gianos, E.; Gulati, M.; Hill, A. J.; Hollier, L. M.; Rosen, S. E.; Rosser, M. L.; Wenger, N. K.	2018	Promoting risk identification and reduction of cardiovascular disease in women through collaboration with obstetricians and gynecologists: A presidential advisory from the American Heart Association and the American college of obstetricians and gynecologists	Not relevant (title and abstract screening)
135	BrunstrÃ¶m, Mattias; Ng, Nawi; DahlstrÃ¶m, John; Lindholm, Lars H.; LÃ¶nnberg, GÃ¶ran; Norberg, Margareta; NystrÃ¶m, Lennarth; Weinehall, Lars; Carlberg, Bo	2020	Association of Physician Education and Feedback on Hypertension Management With Patient Blood Pressure and Hypertension Control	Not relevant (title and abstract screening)
136	Bruthans, J.; Mayer Jr, O.; Galovcova, M.; Seidlerova, J.; Belohoubek, J.; Timoracka, K.; Vagovicova, P.; Adamkova, V.; Vanek, J.; Filipovsky, J.; Cifkova, R.	2014	State of secondary prevention in Czech coronary patients in the EUROASPIRE IV study	Not relevant (title and abstract screening)
137	Bruthans, J.; Mayer, O.; De Bacquer, D.; De Smedt, D.; Reiner, Z.; Kotseva, K.; Cifkova, R.	2016	Educational level and risk profile and risk control in patients with coronary heart disease	Not relevant (title and abstract screening)
138	Buchholz, A.; Ueberham, L.; Gorczynska, K.; Dinov, B.; Hilbert, S.; Dagres, N.; Husser, D.; Hindricks, G.; Bollmann, A.	2018	Initial apixaban dosing in patients with atrial fibrillation	Not relevant (title and abstract screening)
139	Budnik, M.; Opolski, G.	2015	The assessment of coronary heart disease risk factors correlated with demographic and social data in post-coronary intervention patients in Polish population	Not relevant (title and abstract screening)
140	Bufalino, Vincent J.; Bleser, William K.; Singletary, Elizabeth A.; Granger, Bradi B.; O'Brien, Emily C.; Elkind, Mitchell S. V.; Hamilton Lopez, Marianne; Saunders, Robert S.; McClellan, Mark B.; Brown, Nancy	2020	Frontiers of Upstream Stroke Prevention and Reduced Stroke Inequity Through Predicting, Preventing, and Managing Hypertension and Atrial Fibrillation: A Call to Action From the Value in Healthcare Initiative's Predict & Prevent Learning Collaborative	Consensus statement or guideline
141	Buhse, S.; Kuniss, N.; Liethmann, K.; MÃ¼ller, U. A.; Lehmann, T.; MÃ¼hlhauser, I.	2018	Informed shared decision-making programme for patients with type 2 diabetes in primary care: Cluster randomised controlled trial	Not relevant (title and abstract screening)
142	Buhse, Susanne; MÃ¼hlhauser, Ingrid; Kuniss, Nadine; Alfons MÃ¼ller, Ulrich; Lehmann, Thomas; Liethmann, Katrin; Lenz, Matthias	2015	An informed shared decision making programme on the prevention of myocardial infarction for patients with type 2 diabetes in primary care: protocol of a cluster randomised, controlled trial	Not relevant (title and abstract screening)
143	Bui-Duy, Mai-Khanh; Wong, Shirley; Lam, Rosemary; Karliner, Leah S.	2019	Development of a Multistep Hypertension Quality Improvement Program in an Academic General Medicine Practice	Ineligible study design (e.g. case report, case series, letter to editor, systematic review)
144	Buigues, C.; Queralt, A.; De Velasco, J. A.; Salvador-Sanz, A.; Jennings, C.; Wood, D.; Trapero, I.	2020	Lipid profile results after cardiovascular prevention programme: Euroaction model in Spain	Not relevant (title and abstract screening)
145	Busby, J.; Karasneh, R.; Murchie, P.; McMenamin, U.; Gadalla, S. M.; Camargo, M. C.; Iversen, L.; Lee, A. J.; Spence, A. D.; Cardwell, C. R.	2020	The role of 5alpha-reductase inhibitors in gastro-oesophageal cancer risk: A nested case-control study	Not relevant (title and abstract screening)
146	Byrne, D.; O'Connor, L.; Jennings, S.; Bennett, K.; Murphy, A. W.	2015	A survey of GPs awareness and use of risk assessment tools and cardiovascular disease prevention guidelines	Not relevant (title and abstract screening)
147	Byrne, J. L.; Dallosso, H. M.; Rogers, S.; Gray, L. J.; Waheed, G.; Patel, P.; Gupta, P.; Doherty, Y.; Davies, M. J.; Khunti, K.	2020	Effectiveness of the Ready to Reduce Risk (3R) complex intervention for the primary prevention of cardiovascular disease: A pragmatic randomised controlled trial	Not relevant (title and abstract screening)
148	Cadilhac, D. A.; Carter, R.; Thrift, A. G.; Dewey, H. M.	2012	Organized blood pressure control programs to prevent stroke in Australia: Would they be cost-effective?	Not relevant (title and abstract screening)
149	Cainzos-Achirica, M.; Desai, C. S.; Wang, L.; Blaha, M. J.; Lopez-Jimenez, F.; Kopecky, S. L.; Blumenthal, R. S.; Martin, S. S.	2015	Pathways Forward in Cardiovascular Disease Prevention One and a Half Years after Publication of the 2013 ACC/AHA Cardiovascular Disease Prevention Guidelines	Consensus statement or guideline
150	Caldwell, Madison; Martinez, Lisa; Foster, Jennifer G.; Sherling, Dawn; Hennekens, Charles H.	2019	Prospects for the Primary Prevention of Myocardial Infarction and Stroke	Consensus statement or guideline
151	Campbell, N. R. C.; Ordunez, P.; Giraldo, G.; Rodriguez Morales, Y. A.; Lombardi, C.; Khan, T.; Padwal, R.; Tsuyuki, R. T.; Varghese, C.	2021	WHO HEARTS: A Global Program to Reduce Cardiovascular Disease Burden: Experience Implementing in the Americas and Opportunities in Canada	Not relevant (title and abstract screening)
152	Cannistraci, R.; Mazzetti, S.; Mortara, A.; Perseghin, G.; Ciardullo, S.	2020	Risk stratification tools for heart failure in the diabetes clinic	Not relevant (title and abstract screening)
153	Cao, R. Y.; Zheng, Y.; Zhang, Y.; Jiang, L.; Li, Q.; Sun, W.; Gu, W.; Cao, W.; Zhou, L.; Zheng, H.; Yang, J.	2021	Berberine on the prevention and management of cardiometabolic disease: Clinical applications and mechanisms of action	Not relevant (title and abstract screening)
154	Cappuccio, Francesco; Miller, Michelle; Cappuccio, Francesco Paolo; Miller, Michelle Avril	2016	Cardiovascular disease and hypertension in sub-Saharan Africa: burden, risk and interventions	Not relevant (title and abstract screening)
155	Cardenas-Robledo, S.; Otero-Romero, S.; Passarell-Bacardit, M. A.; Carbonell-Mirabent, P.; Sastre-Garriga, J.; Montalban, X.; Tintore, M.	2021	Multiple sclerosis is associated with higher comorbidity and health care resource use: A population-based, case-control study in a western Mediterranean region	Not relevant (title and abstract screening)
156	Carey, Iain M.; Shah, Sunil M.; Dewilde, Stephen; Harris, Tess; Victor, Christina R.; Cook, Derek G.	2014	Increased risk of acute cardiovascular events after partner bereavement: a matched cohort study	Not relevant (title and abstract screening)
157	Carrier, H.; Zaytseva, A.; Bocquier, A.; Verger, P.; Villani, P.; Verdoux, H.; Fortin, M.	2019	GPSâ€™ management of polypharmacy and therapeutic dilemma in patients with multimorbidity: A cross-sectional survey of GPS in France	Not relevant (title and abstract screening)
158	Carris, N. W.; Magness, R. R.; Labovitz, A. J.	2019	Prevention of Diabetes Mellitus in Patients With Prediabetes	Not relevant (title and abstract screening)
159	Castella, M.	2018	The New 2016 European Society of Cardiology/European Association for Cardio-Thoracic Surgery Guidelines: Enough Guidance? Enough Evidence?	Consensus statement or guideline
160	Castellucci, L. A.; Shaw, J.; Van Der Salm, K.; Erkens, P.; Le Gal, G.; Petrcich, W.; Carrier, M.	2015	Self-reported adherence to anticoagulation and its determinants using the Morisky medication adherence scale	Not relevant (title and abstract screening)
161	Casula, M.; Catapano, A. L.; Magni, P.	2022	Nutraceuticals for Dyslipidaemia and Glucometabolic Diseases: What the Guidelines Tell Us (and Do Not Tell, Yet)	Not relevant (title and abstract screening)
162	Cedars, M. I.; Taymans, S. E.; DePaolo, L. V.; Warner, L.; Moss, S. B.; Eisenberg, M. L.	2017	The sixth vital sign: What reproduction tells us about overall health. Proceedings from a NICHD/CDC workshop	Not relevant (title and abstract screening)
163	Cequier, A.; Arrarte, V.; Campuzano, R.; Castro, A.; Cordero, A.; Fernandez Olmo, M. R.; Garcia-Moll, X.; Gomez Doblas, J. J.; Lopez de Sa, E.; Nunez, J.; Pinto Sala, X.; Cosin, J.; Gonzalez Juanatey, J. R.; Zamorano, J. L.; Anguita, M.; Rodriguez Padial, L.; Lopez Sendon, J. L.	2021	Lipid lowering treatment in patients with very high risk cardiovascular disease. Spanish Society of Cardiology Consensus Document for the use of PCSK9 inhibitors in clinical practice	Not published in English; Consensus document
164	Chaipichit, N.; Krska, J.; Pratipanawatr, T.; Jarernsiripornkul, N.	2015	Statin adverse effects: patients' experiences and laboratory monitoring of muscle and liver injuries	Not relevant (title and abstract screening)
165	Chair, Bulent Gorenek; Boriani, Giuseppe; Dan, Gheorge-Andrei; Fauchier, Laurent; Fenelon, Guilherme; Huang, He; Kudaiberdieva, Gulmira; Lip, Gregory Y. H.; Mahajan, Rajiv; Potpara, Tatjana; Gorenek, Bulent; Ramirez, Juan David; Vos, Marc A.; Marin, Francisco	2018	European Heart Rhythm Association (EHRA) position paper on arrhythmia management and device therapies in endocrine disorders, endorsed by Asia Pacific Heart Rhythm Society (APHRS) and Latin American Heart Rhythm Society (LAHRS)	Not relevant (title and abstract screening)
166	Chair, Gregory Y. H. Lip; Co-Chair, Jean-Phillippe Collet; Co-Chair, Michael Haude; Byrne, Robert; Chung, Eugene H.; Fauchier, Laurent; Halvorsen, Sigrun; Lau, Dennis; Lopez-Cabanillas, Nestor; Lettino, Maddalena; Marin, Francisco; Obel, Israel; Rubboli, Andrea; Storey, Robert F.; Valgimigli, Marco; Co-Chair, Kurt Huber; Group, E. S. C. Scientific Document; Lip, Gregory Y. H.; Collet, Jean-Philli…	2019	2018 Joint European consensus document on the management of antithrombotic therapy in atrial fibrillation patients presenting with acute coronary syndrome and/or undergoing percutaneous cardiovascular interventions: a joint consensus document of the European Heart Rhythm Association (EHRA), European Society of Cardiology Working Group on Thrombosis, European Association of Percutaneous Cardiovasc…	Consensus statement or guideline
167	Chakrabarti, A. K.; Patel, S. J.; Kohli, P.; Udell, J. A.; Singh, P.; Gopalakrishnan, L.; Kumar, V.; Gibson, C. M.	2012	Cost-effective medicines for stroke prophylaxis in patients with atrial fibrillation	Not relevant (title and abstract screening)
168	Chan, Chi-Wai; Siu, Shing-Chung; Wong, Carmen K. W.; Lee, Vivian W. Y.	2012	A pharmacist care program: positive impact on cardiac risk in patients with type 2 diabetes	Not relevant (title and abstract screening)
169	Chan, P. S.; Jones, P. G.; Arnold, S. A.; Spertus, J. A.	2014	Development and validation of a short version of the seattle angina questionnaire	Not relevant (title and abstract screening)
170	Chang, A. Y.; Askari, M.; Fan, J.; Heidenreich, P. A.; Ho, P. M.; Mahaffey, K. W.; Perino, A. C.; Turakhia, M. P.	2018	Impact of primary care physician gatekeeping on medication prescriptions for atrial fibrillation	Not relevant (title and abstract screening)
171	Chang, Chia-Hsien; Yang, Yea-Huei Kao; Chen, Jyh-Hong; Lin, Li-Jen	2014	Cost-effectiveness of dabigatran etexilate for the prevention of stroke and systemic embolism in atrial fibrillation in Taiwan	Not relevant (title and abstract screening)
172	Chang, T. P.; Bery, A. K.; Wang, Z.; Sebestyen, K.; Ko, Y. H.; Liberman, A. L.; Newman-Toker, D. E.	2022	Stroke hospitalization after misdiagnosis of "benign dizziness" is lower in specialty care than general practice: A population-based cohort analysis of missed stroke using SPADE methods	Not relevant (title and abstract screening)
173	Chao, T. F.; Joung, B.; Takahashi, Y.; Lim, T. W.; Choi, E. K.; Chan, Y. H.; Guo, Y.; Sriratanasathavorn, C.; Oh, S.; Okumura, K.; Lip, G. Y. H.	2021	2021 Focused update of the 2017 consensus guidelines of the Asia Pacific Heart Rhythm Society (APHRS) on stroke prevention in atrial fibrillation	Consensus statement or guideline
174	Chao, T. F.; Joung, B.; Takahashi, Y.; Lim, T. W.; Choi, E. K.; Chan, Y. H.; Guo, Y.; Sriratanasathavorn, C.; Oh, S.; Okumura, K.; Lip, G. Y. H.	2021	2021 Focused Update Consensus Guidelines of the Asia Pacific Heart Rhythm Society on Stroke Prevention in Atrial Fibrillation: Executive Summary *	Consensus statement or guideline
175	Chao, Tze-Fan; Joung, Boyoung; Takahashi, Yoshihide; Lim, Toon Wei; Choi, Eue-Keun; Chan, Yi-Hsin; Guo, Yutao; Sriratanasathavorn, Charn; Oh, Seil; Okumura, Ken; Lip, Gregory Y. H.	2022	2021 Focused Update Consensus Guidelines of the Asia Pacific Heart Rhythm Society on Stroke Prevention in Atrial Fibrillation: Executive Summary	Duplicate study (missed at earlier stage)
176	Charlton, Alethea; Vidal, Xavier; Sabate, Monica; Bailarin, Elena; Martinez, Lina Maria Leguizamo; Ibanez, Luisa	2021	Factors associated with primary nonadherence to newly initiated direct oral anticoagulants in patients with nonvalvular atrial fibrillation	Not focussed on quality indicators
177	Chartrand, Dominic J.; Murphy-Despres, Adrien; Almeras, Natalie; Lemieux, Isabelle; Larose, Eric; Despres, Jean-Pierre	2022	Overweight, Obesity, and CVD Risk: a Focus on Visceral/Ectopic Fat	Not relevant (title and abstract screening)
178	Chasan-Taber, L.; Marcus, B. H.; Rosal, M. C.; Tucker, K. L.; Hartman, S. J.; Pekow, P.; Braun, B.; Moore Simas, T. A.; Solomon, C. G.; Manson, J. E.; Markenson, G.	2014	Estudio Parto: Postpartum diabetes prevention program for hispanic women with abnormal glucose tolerance in pregnancy: A randomised controlled trial - study protocol	Not relevant (title and abstract screening)
179	Chasan-Taber, L.; Marcus, B. H.; Rosal, M. C.; Tucker, K. L.; Hartman, S. J.; Pekow, P.; Stanek, E.; Braun, B.; Solomon, C. G.; Manson, J. A. E.; Goff, S. L.; Markenson, G.	2015	Proyecto Mama: A lifestyle intervention in overweight and obese Hispanic women: A randomised controlled trial - study protocol	Not relevant (title and abstract screening)
180	Chaturvedi, S.; Pieper, D.; Levine, D. L.; Thati, N.; Madhavan, R.; Mateo, M.; Cardozo, L.; Lepczyk, M. B.	2016	Assessment of Vascular Disease Prevention Practices in Urban Women	Not focussed on quality indicators
181	Chaturvedi, Seemant; Kelly, Adam G.; Prabhakaran, Shyam; Saposnik, Gustavo; Lee, Lilly; Malik, Amer; Boerman, Christine; Serlin, Gayle; Mantero, Alejandro M.	2019	Electronic Decision support for Improvement of Contemporary Therapy for Stroke Prevention	Not relevant (title and abstract screening)
182	Chen, C. X. R.; Leung, T. F.; Chan, S. L.; Tse, L. A.; Chan, K. H.	2013	Knowledge and perceptions of stroke risk factors among primary care Chinese patients who had previous history of stroke or transient ischaemic attack in Hong Kong	Not relevant (title and abstract screening)
183	Chen, C. Y.; Chuang, S. Y.; Fang, C. C.; Huang, L. C.; Hsieh, I. C.; Pan, W. H.; Yeh, H. I.; Wu, C. C.; Yin, W. H.; Chen, J. W.	2013	Gender difference in statin intervention on blood lipid control among patients with coronary heart disease	Not relevant (title and abstract screening)
184	Chen, C. Y.; Chuang, S. Y.; Fang, C. C.; Huang, L. C.; Hsieh, I. C.; Pan, W. H.; Yeh, H. I.; Wu, C. C.; Yin, W. H.; Chen, J. W.	2014	Gender disparities in optimal lipid control among patients with coronary artery disease	Not relevant (title and abstract screening)
185	Chen, Chun-Yen; Chuang, Shao-Yuan; Fang, Ching-Chang; Huang, Lien-Chi; Hsieh, I. Chang; Pan, Wen-Harn; Yeh, Hung- I.; Wu, Chau-Chung; Yin, Wei-Hsien; Chen, Jaw-Wen	2014	Gender disparities in optimal lipid control among patients with coronary artery disease	Not relevant (title and abstract screening)
186	Chen, L. Y.; Ribeiro, A. L. P.; Platonov, P. G.; Cygankiewicz, I.; Soliman, E. Z.; Gorenek, B.; Ikeda, T.; Vassilikos, V. P.; Steinberg, J. S.; Varma, N.; Bayes-De-Luna, A.; Baranchuk, A.	2022	P Wave Parameters and Indices: A Critical Appraisal of Clinical Utility, Challenges, and Future Research-A Consensus Document Endorsed by the International Society of Electrocardiology and the International Society for Holter and Noninvasive Electrocardiology	Not relevant (title and abstract screening)
187	Chen, Shu-Ting; Huang, Shih-Ting; Shau, Wen-Yi; Lai, Chao-Lun; Li, Jim Z.; Fung, Selwyn; Tse, Vicki C.; Lai, Mei-Shu	2019	Long-term statin adherence in patients after hospital discharge for new onset of atherosclerotic cardiovascular disease: a population-based study of real world prescriptions in Taiwan	Not relevant (title and abstract screening)
188	Chen, X.; Li, L.; Xu, X.; Yang, W.; Wang, J.; Kong, Y.; Zheng, J.	2020	Tianma Gouteng Decoction combined with Qiju Dihuang Pill for the treatment of essential hypertension: A protocol for systematic review and meta-analysis	Not relevant (title and abstract screening)
189	Chen, Y.; Ji, M.; Wu, Y.; Deng, Y.; Wu, F.; Lu, Y.	2021	Individualized mobile health interventions for cardiovascular event prevention in patients with coronary heart disease: study protocol for the iCARE randomized controlled trial	Not relevant (title and abstract screening)
190	Chen, Y.; Jia, T.; Yan, X.; Dai, L.	2020	Blood glucose fluctuations in patients with coronary heart disease and diabetes mellitus correlates with heart rate variability: A retrospective analysis of 210 cases	Not relevant (title and abstract screening)
191	Cheng, H. M.; Chiang, C. E.; Chen, C. H.	2015	The novelty of the 2015 guidelines of the Taiwan society of cardiology and the Taiwan hypertension society for the management of hypertension	Consensus statement or guideline
192	Cheng, J. W.; Barillari, G.	2014	Non-vitamin K antagonist oral anticoagulants in cardiovascular disease management: evidence and unanswered questions	Not relevant (title and abstract screening)
193	Cherry, C. O.; Steichen, O.; Mathew, A.; Duhot, D.; Hebbrecht, G.; Schuster, R. J.	2012	A culture of care: The French approach to cardiovascular risk factor management	Not relevant (title and abstract screening)
194	Chew, Derek P.; Scott, Ian A.; Cullen, Louise; French, John K.; Briffa, Tom G.; Tideman, Philip A.; Woodruffe, Stephen; Kerr, Alistair; Branagan, Maree; Aylward, Philip E. G.; Aylward, Philip Eg	2016	National Heart Foundation of Australia and Cardiac Society of Australia and New Zealand: Australian clinical guidelines for the management of acute coronary syndromes 2016	Consensus statement or guideline
195	Chiang, Chern-En; Lin, Shih-Yi; Lin, Tsung-Hsien; Wang, Tzung-Dau; Yeh, Hung- I.; Chen, Jung-Fu; Tsai, Chia-Ti; Hung, Yi-Jen; Li, Yi-Heng; Liu, Ping-Yen; Chang, Kuan-Cheng; Wang, Kang-Ling; Chao, Ting-Hsing; Shyu, Kou-Gi; Yang, Wei-Shiung; Ueng, Kwo-Chang; Chu, Pao-Hsien; Yin, Wei-Hsian; Wu, Yen-Wen; Cheng, Hao-Min; Shin, Shyi-Jang; Huang, Chien-Ning; Chuang, Lee-Ming; Lin, Shing-Jong; Yeh, San-J…	2018	2018 consensus of the Taiwan Society of Cardiology and the Diabetes Association of Republic of China (Taiwan) on the pharmacological management of patients with type 2 diabetes and cardiovascular diseases	Consensus statement or guideline
196	Chiang, Chern-En; Ueng, Kwo-Chang; Chao, Ting-Hsing; Lin, Tsung-Hsien; Wu, Yih-Jer; Wang, Kang-Ling; Sung, Shih-Hsien; Yeh, Hung- I.; Li, Yi-Heng; Liu, Ping-Yen; Chang, Kuan-Cheng; Shyu, Kou-Gi; Huang, Jin-Long; Tsai, Cheng-Dao; Hung, Huei-Fong; Liu, Ming-En; Chao, Tze-Fan; Cheng, Shu-Meng; Cheng, Hao-Min; Chu, Pao-Hsien; Yin, Wei-Hsian; Wu, Yen-Wen; Chen, Wen-Jone; Lai, Wen-Ter; Lin, Shing-Jong;…	2020	2020 Consensus of Taiwan Society of Cardiology on the pharmacological management of patients with type 2 diabetes and cardiovascular diseases	Consensus statement or guideline; Includes individuals with cardiovascular diseases
197	Cho, Il Young	2019	Using non-vitamin K oral anticoagulants in specific patient populations: a study of Korean cases	Not relevant (title and abstract screening)
198	Cho, W. S.; Kim, J. E.; Park, S. Q.; Ko, J. K.; Kim, D. W.; Park, J. C.; Yeon, J. Y.; Chung, S. Y.; Chung, J.; Joo, S. P.; Hwang, G.; Kim, D. Y.; Chang, W. H.; Choi, K. S.; Lee, S. H.; Sheen, S. H.; Kang, H. S.; Kim, B. M.; Bae, H. J.; Oh, C. W.; Park, H. S.	2018	Korean clinical practice guidelines for aneurysmal subarachnoid hemorrhage	Not relevant (title and abstract screening)
199	Chohan, S. A.; Venkatesh, P. K.; How, C. H.	2019	Long-term complications of stroke and secondary prevention: An overview for primary care physicians	Not relevant (title and abstract screening)
200	Choi, E. P. H.	2019	A pilot study to evaluate the acceptability of using a smart pillbox to enhance medication adherence among primary care patients	Not relevant (title and abstract screening)
201	Choi, J. Y.; Kim, K. I.; Kim, C. H.	2020	Effect of home blood pressure monitoring for blood pressure control in hypertensive patients taking multiple antihypertensive medications including fimasartan (the FORTE study)	Not relevant (title and abstract screening)
202	Chou, A. F.; Homco, J. B.; Nagykaldi, Z.; Mold, J. W.; Daniel Duffy, F.; Crawford, S.; Stoner, J. A.	2018	Disseminating, implementing, and evaluating patient-centered outcomes to improve cardiovascular care using a stepped-wedge design: healthy hearts for Oklahoma	Study protocol
203	Chou, P. L.; Chiang, I. H.; Lin, C. W.; Wang, H. H.; Wang, H. K.; Huang, C. H.; Chang, C. S.; Huang, R. Y.; Lin, C. Y.	2022	Newly Diagnosed Type 2 Diabetes Care between Family Physicians, Endocrinologists, and Other Internists in Taiwan: A Retrospective Population-Based Cohort Study	Not relevant (title and abstract screening)
204	Chouinard, Maud-Christine; Hudon, Catherine; Dubois, Marie-France; Roberge, Pasquale; Loignon, Christine; Tchouaket, Eric; Fortin, Martin; Couture, Eva-Marjorie; Sasseville, Maxime	2013	Case management and self-management support for frequent users with chronic disease in primary care: a pragmatic randomized controlled trial	Not relevant (title and abstract screening)
205	Chrysohoou, C.; Aggeli, C.; Avgeropoulou, C.; Aroni, M.; Bonou, M.; Boutsikou, M.; Brili, S.; Chamodraka, E.; Dagre, A.; Flevari, P.; Fountoulaki, A.; Frogoudaki, A.; Gkouziouta, A.; Grapsa, J.; Hatzinikolaou-Kotsakou, E.; Kalantzi, K.; Kitsiou, A.; Kostakou, P.; Kourea, R.; Koutrolou-Sotiropoulou, P.; Marketou, M.; Mavrogeni, S.; Naka, K. K.; Nikolaou, M.; Papazachou, O.; Papavasileiou, L. P.; S…	2020	Cardiovascular disease in women: Executive summary of the expert panel statement of women in cardiology of the hellenic cardiological society	Not relevant (title and abstract screening)
206	Chung, Mina K.	2014	The role of the wearable cardioverter defibrillator in clinical practice	Not relevant (title and abstract screening)
207	Church, G.; Ali, A.; Smith, C. L.; Broom, D.; Sage, K.	2022	Examining Clinical Practice Guidelines for Exercise and Physical Activity as Part of Rehabilitation for People with Stroke: A Systematic Review	Not relevant (title and abstract screening)
208	Chutoo, Padma; Kulinskaya, Elena; Bakbergenuly, Ilyas; Steel, Nicholas; Pchejetski, Dmitri; Brown, Bradley	2022	Long term survival after a first transient ischaemic attack in England: A retrospective matched cohort study	Not relevant (title and abstract screening)
209	Chwastiak, L.; Cruza-Guet, M. C.; Carroll-Scott, A.; Sernyak, M.; Ickovics, J.	2013	Preventive counseling for chronic disease: Missed opportunities in a community mental health center	Not relevant (title and abstract screening)
210	Cimminiello, C.; Hatala, R.; Pakarinen, S.; Friz, H. P.; Fitzmaurice, D.; Hobbs, F. D. R.	2018	Non-vitamin k antagonist oral anticoagulants in a European primary care physician survey	Not relevant (title and abstract screening)
211	Cipolletta, Edoardo; Tata, Laila J.; Nakafero, Georgina; Avery, Anthony J.; Mamas, Mamas A.; Abhishek, Abhishek	2022	Association Between Gout Flare and Subsequent Cardiovascular Events Among Patients With Gout	Not relevant (title and abstract screening)
212	Cisse, K.; Kouanda, S.; Coppieters, T. Wallant Y.; Kirakoya-Samadoulougou, F.	2021	Awareness, Treatment, and Control of Hypertension among the Adult Population in Burkina Faso: Evidence from a Nationwide Population-Based Survey	Not relevant (title and abstract screening)
213	Citarella, Anna; Kieler, Helle; SundstrÃ¶m, Anders; Linder, Marie; Wettermark, BjÃ¶rn; Berglind, IngegÃ¤rd; Andersen, Morten	2014	Family history of cardiovascular disease and influence on statin therapy persistence	Not relevant (title and abstract screening)
214	Clark, C. E.; Thomas, D.; Warren, F. C.; Llewellyn, D. J.; Ferrucci, L.; Campbell, J. L.	2018	Detecting Risk of Postural hypotension (DROP): Derivation and validation of a prediction score for primary care	Not relevant (title and abstract screening)
215	Clement, M. E.; Park, L. P.; Navar, A. M.; Okeke, N. L.; Pencina, M. J.; Douglas, P. S.; Naggie, S.	2016	Statin Utilization and Recommendations among HIV- and HCV-infected Veterans: A Cohort Study	Not relevant (title and abstract screening)
216	Coburn, K. D.; Marcantonio, S.; Lazansky, R.; Keller, M.; Davis, N.	2012	Effect of a community-based nursing intervention on mortality in chronically ill older adults: A randomized controlled trial	Not relevant (title and abstract screening)
217	Cohen, D. J.; Balasubramanian, B. A.; Gordon, L.; Marino, M.; Ono, S.; Solberg, L. I.; Crabtree, B. F.; Stange, K. C.; Davis, M.; Miller, W. L.; Damschroder, L. J.; McConnell, K. J.; Creswell, J.	2016	A national evaluation of a dissemination and implementation initiative to enhance primary care practice capacity and improve cardiovascular disease care: the ESCALATES study protocol	Study protocol
218	Colbert, J. D.; Stone, J. A.	2012	Statin Use and the Risk of Incident Diabetes Mellitus: A Review of the Literature	Not relevant (title and abstract screening)
219	Coleman, K. J.; Magnan, S.; Neely, C.; Solberg, L.; Beck, A.; Trevis, J.; Heim, C.; Williams, M.; Katzelnick, D.; Unutzer, J.; Pollock, B.; Hafer, E.; Ferguson, R.; Williams, S.	2017	The COMPASS initiative: description of a nationwide collaborative approach to the care of patients with depression and diabetes and/or cardiovascular disease	Not focussed on quality indicators
220	Colonna, P.; Andreotti, F.; Ageno, W.; Pengo, V.; Marchionni, N.	2017	Clinical conundrums in antithrombotic therapy management: A Delphi Consensus panel	Not relevant (title and abstract screening)
221	Cong, L.; Ren, Y.; Hou, T.; Han, X.; Dong, Y.; Wang, Y.; Zhang, Q.; Liu, R.; Xu, S.; Wang, L.; Du, Y.; Qiu, C.	2020	Use of Cardiovascular Drugs for Primary and Secondary Prevention of Cardiovascular Disease Among Rural-Dwelling Older Chinese Adults	Not relevant (title and abstract screening)
222	Cook, Sarah; Hopstock, Laila A.; Eggen, Anne Elise; Bates, Katie; Iakunchykova, Olena; Kontsevaya, Anna; McKee, Martin; Schirmer, Henrik; Voevoda, Michael; Kudryavtsev, Alexander V.; Malyutina, Sofia; Leon, David A.	2020	Pharmacological management of modifiable cardiovascular risk factors (blood pressure and lipids) following diagnosis of myocardial infarction, stroke and diabetes: comparison between population-based studies in Russia and Norway	Not primary care setting
223	Cooper, L. A.; Marsteller, J. A.; Carson, K. A.; Dietz, K. B.; Boonyasai, R. T.; Alvarez, C.; Ibe, C. A.; Crews, D. C.; Yeh, H. C.; Miller, E. R.; Dennison-Himmelfarb, C. R.; Lubomski, L. H.; Purnell, T. S.; Hill-Briggs, F.; Wang, N. Y.	2020	Trial design of the RICH LIFE Project: A cluster randomized pragmatic trial comparing the effectiveness of health system only vs health system plus a collaborative/stepped care intervention to reduce hypertension disparities	Not relevant (title and abstract screening)
224	Cooper, Lisa A.; Marsteller, Jill A.; Carson, Kathryn A.; Dietz, Katherine B.; Boonyasai, Romsai T.; Alvarez, Carmen; Ibe, Chidinma A.; Crews, Deidra C.; Yeh, Hsin-Chieh; Miller, Edgar R., 3rd; Dennison-Himmelfarb, Cheryl R.; Lubomski, Lisa H.; Purnell, Tanjala S.; Hill-Briggs, Felicia; Wang, Nae-Yuh; Rich Life Project Investigators	2020	The RICH LIFE Project: A cluster randomized pragmatic trial comparing the effectiveness of health system only vs. health system Plus a collaborative/stepped care intervention to reduce hypertension disparities	Not relevant (title and abstract screening)
225	Corra, U.; Piepoli, M. F.	2017	Secondary prevention: Where we are	Not relevant (title and abstract screening)
226	Corvol, A.; Gulsvik, A. K.; Kuper, I. M. J. A.; Phylaktou, P.; Myrstad, M.; Somme, D.; Cruz-Jentoft, A. J.	2014	Use of anticoagulants for atrial fibrillation in older subjects across different countries: Cyprus, France, Netherlands, Norway	Not relevant (title and abstract screening)
227	Cosin Sales, J.; Dalmau, R.; Anguita Sanchez, M.	2017	Advances in Lipid Control, From Theory to Practice. The Challenge of Translational Medicine	Not relevant (title and abstract screening)
228	Cowan, Campbell; Healicon, Richard; Robson, Ian; Long, W. Robert; Barrett, James; Fay, Matthew; Tyndall, Keith; Gale, Chris P.	2013	The use of anticoagulants in the management of atrial fibrillation among general practices in England	Not relevant (title and abstract screening)
229	Crasto, W.; Morrison, A. E.; Gray, L. J.; John, E.; Jarvis, J.; Brela, J.; Khunti, K.; Troughton, J.; Lawrence, I. G.; McNally, P. G.; Davies, M. J.	2020	The Microalbuminuria Education Medication and Optimisation (MEMO) study: 4 years follow-up of multifactorial intervention in high-risk individuals with type 2 diabetes	Not relevant (title and abstract screening)
230	Crespo, J. J.; Pineiro, L.; Otero, A.; Castineira, C.; Rios, M. T.; Regueiro, A.; Mojon, A.; Lorenzo, S.; Ayala, D. E.; Hermida, R. C.	2013	Administration-time-dependent effects of hypertension treatment on ambulatory blood pressure in patients with chronic kidney disease	Not relevant (title and abstract screening)
231	Crew, K. D.; Albain, K. S.; Hershman, D. L.; Unger, J. M.; Lo, S. S.	2017	How do we increase uptake of tamoxifen and other antiestrogens for breast cancer prevention?	Not relevant (title and abstract screening)
232	Crouch, T. B.; Martin, C. E.; Polak, K.; Smith, W.; Dillon, P.; Ondersma, S.; Svikis, D.	2022	Gender-specific correlates of nonmedical use of prescription medications in a diverse primary care sample	Not relevant (title and abstract screening)
233	Cupit, Caroline; Rankin, Janet; Armstrong, Natalie; Martin, Graham P.	2020	Overruling uncertainty about preventative medications: the social organisation of healthcare professionals' knowledge and practices	Not relevant (title and abstract screening)
234	Cushman, W. C.; Ringer, R. J.; Rodriguez, C. J.; Evans, G. W.; Bates, J. T.; Cutler, J. A.; Hawfield, A.; Kitzman, D. W.; Nasrallah, I. M.; Oparil, S.; Nord, J.; Papademetriou, V.; Servilla, K.; Van Buren, P.; Whelton, P. K.; Whittle, J.; Wright, J. T.	2022	Blood Pressure Intervention and Control in SPRINT	Not relevant (title and abstract screening)
235	Dale, C. E.; Takhar, R.; Carragher, R.; Torabi, F.; Katsoulis, M.; Duffield, S.; Kent, S.; Mueller, T.; Kurdi, A.; McTaggart, S.; Abbasizanjani, H.; Hollings, S.; Scourfield, A.; Lyons, R.; Griffiths, R.; Lyons, J.; Davies, G.; Harris, D.; Handy, A.; Mizani, M. A.; Tomlinson, C.; Ashworth, M.; Denaxas, S.; Banerjee, A.; Sterne, J.; Lovibond, K.; Brown, P.; Bullard, I.; Priedon, R.; Mamas, M. A.; …	2022	The adverse impact of COVID-19 pandemic on cardiovascular disease prevention and management in England, Scotland and Wales: A population-scale analysis of trends in medication data	Not relevant (title and abstract screening)
236	Dalleywater, W.; Powell, H. A.; Hubbard, R. B.; Navaratnam, V.	2015	Risk factors for cardiovascular disease in people with idiopathic pulmonary fibrosis: A population-based study	Not focussed on quality indicators
237	Dalli, L. L.; Kim, J.; Thrift, A. G.; Andrew, N. E.; Sanfilippo, F. M.; Lopez, D.; Grimley, R.; Lannin, N. A.; Wong, L.; Lindley, R. I.; Campbell, B. C. V.; Anderson, C. S.; Cadilhac, D. A.; Kilkenny, M. F.	2021	Patterns of Use and Discontinuation of Secondary Prevention Medications After Stroke	Not relevant (title and abstract screening)
238	Dalsgaard, Else-Marie; Vestergaard, Mogens; Skriver, Mette V.; Maindal, Helle T.; Lauritzen, Torsten; Borch-Johnsen, Knut; Witte, Daniel; Sandbaek, Annelli	2014	Psychological distress, cardiovascular complications and mortality among people with screen-detected type 2 diabetes: follow-up of the ADDITION-Denmark trial	Not relevant (title and abstract screening)
239	Daly, B.; Toulis, K. A.; Thomas, N.; Gokhale, K.; Martin, J.; Webber, J.; Keerthy, D.; Jolly, K.; Saravanan, P.; Nirantharakumar, K.	2019	Erratum: Increased risk of ischemic heart disease, hypertension, and type 2 diabetes in women with previous gestational diabetes mellitus, a target group in general practice for preventive interventions: A population-based cohort study (PLoS Medicine (2018) 15:1 (e1002488) DOI: 10.1371/journal.pmed.1002488)	Not relevant (title and abstract screening)
240	Daly, Barbara M.; Arroll, Bruce; Scragg, Robert Keith R.	2019	Diabetes knowledge of primary health care and specialist nurses in a major urban area	Not relevant (title and abstract screening)
241	Daly, Barbara; Toulis, Konstantinos A.; Thomas, Neil; Gokhale, Krishna; Martin, James; Webber, Jonathan; Keerthy, Deepi; Jolly, Kate; Saravanan, Ponnusamy; Nirantharakumar, Krishnarajah	2018	Increased risk of ischemic heart disease, hypertension, and type 2 diabetes in women with previous gestational diabetes mellitus, a target group in general practice for preventive interventions: A population-based cohort study	Not focussed on quality indicators
242	Davey, Andrew R.; Lasserson, Daniel S.; Levi, Christopher R.; Magin, Parker J.	2017	Managing transient ischaemic attacks in Australia: a qualitative study	Not relevant (title and abstract screening)
243	Davies, A. K.; McGale, N.; Humphries, S. E.; Hirani, S. P.; Beaney, K. E.; Bappa, D. A. S.; McCabe, J. G.; Newman, S. P.	2015	Effectiveness of a self-management intervention with personalised genetic and lifestyle-related risk information on coronary heart disease and diabetes-related risk in type 2 diabetes (CoRDia): Study protocol for a randomised controlled trial	Not relevant (title and abstract screening)
244	De Caterina, Raffaele; Kelly, Peter; Monteiro, Pedro; Deharo, Jean Claude; de Asmundis, Carlo; Lopez-de-Sa, Esteban; Weiss, Thomas W.; Waltenberger, Johannes; Steffel, Jan; de Groot, Joris R.; Levy, Pierre; Bakhai, Ameet; Zierhut, Wolfgang; Laeis, Petra; Reimitz, Paul-Egbert; Kirchhof, Paulus; E. TNA-AF-Europe investigators	2019	Design and rationale of the Edoxaban Treatment in routiNe clinical prActice for patients with Atrial Fibrillation in Europe (ETNA-AF-Europe) study	Not relevant (title and abstract screening)
245	De Havenon, A.; Sheth, K. N.; Madsen, T. E.; Johnston, K. C.; Turan, T. N.; Toyoda, K.; Elm, J. J.; Wardlaw, J. M.; Johnston, S. C.; Williams, O. A.; Shoamanesh, A.; Lansberg, M. G.	2021	Cilostazol for Secondary Stroke Prevention: History, Evidence, Limitations, and Possibilities	Not relevant (title and abstract screening)
246	De Lusignana, S.; Gallagher, H.; Jones, S.; Chan, T.; Van Vlymen, J.; Tahir, A.; Thomas, N.; Jain, N.; Dmitrieva, O.; Rafi, I.; McGovern, A.; Harris, K.	2013	Audit-based education lowers systolic blood pressure in chronic kidney disease: The Quality Improvement in CKD (QICKD) trial results	Not relevant (title and abstract screening)
247	de Oliveira, C.; Wijeysundera, H. C.; Tobe, S. W.; Lum-Kwong, M. M.; von Sychowski, S.; Wang, X.; Tu, J. V.; Krahn, M. D.	2012	Economic analysis of heart and stroke foundation of Ontario's hypertension management initiative	Not relevant (title and abstract screening)
248	De Smedt, D.; De Backer, T.; Petrovic, M.; De Backer, G.; Wood, D.; Kotseva, K.; De Bacquer, D.	2020	Chronic medication intake in patients with stable coronary heart disease across Europe: Evidence from the daily clinical practice. Results from the ESC EORP European Survey of Cardiovascular Disease Prevention and Diabetes (EUROASPIRE IV) Registry	Not relevant (title and abstract screening)
249	de Weerd, Leonie; Groenhof, Feikje; Kollen, Boudewijn J.; van der Meer, Klaas	2013	Survival of stroke patients after introduction of the 'Dutch Transmural Protocol TIA/CVA'	Not relevant (title and abstract screening)
250	Deitelzweig, S.	2013	Care transitions in anticoagulation management for patients with atrial fibrillation: An emphasis on safety	Not relevant (title and abstract screening)
251	Deitelzweig, S. B.	2012	Transitions of care in anticoagulation management for patients with atrial fibrillation	Not relevant (title and abstract screening)
252	Del Brutto, Victor J.; Chaturvedi, Seemant; Diener, Hans-Christoph; Romano, Jose G.; Sacco, Ralph L.	2019	Antithrombotic Therapy to Prevent Recurrent Strokes in Ischemic Cerebrovascular Disease: JACC Scientific Expert Panel	Not relevant (title and abstract screening)
253	Del Pinto, R.; Grassi, G.; Muiesan, M. L.; Borghi, C.; Carugo, S.; Cicero, A. F. G.; Di Meo, L.; Iaccarino, G.; Minuz, P.; Mulatero, P.; Mule, G.; Parati, G.; Pucci, G.; Salvetti, M.; Sarzani, R.; Savoia, C.; Sechi, L.; Tocci, G.; Volpe, M.; Vulpis, V.; Ferri, C.	2022	World Hypertension Day 2021 in Italy: Results of a Nationwide Survey	Not relevant (title and abstract screening)
254	DeLilly, Carol Rose	2014	Psychosocial Factors Affecting Blood Pressure Outcomes among Young African American Men	Not relevant (title and abstract screening)
255	Della-Morte, D.; Pacifici, F.; Rundek, T.	2016	Genetic susceptibility to cerebrovascular disease	Not relevant (title and abstract screening)
256	Denfeld, Quin E.; Turrise, Stephanie; MacLaughlin, Eric J.; Chang, Pei-Shiun; Clair, Walter K.; Lewis, Eldrin F.; Forman, Daniel E.; Goodlin, Sarah J.; American Heart Association Cardiovascular Disease in Older Populations Committee of the Council on Clinical, Cardiology; Council on, Cardiovascular; Stroke, Nursing; Council on, Lifestyle; Cardiometabolic, Health; Stroke, Council	2022	Preventing and Managing Falls in Adults With Cardiovascular Disease: A Scientific Statement From the American Heart Association	Not relevant (title and abstract screening)
257	Denig, P.; Dun, M.; Schuling, J.; Haaijer-Ruskamp, F. M.; Voorham, J.	2012	The effect of a patient-oriented treatment decision aid for risk factor management in patients with diabetes (PORTDA-diab): Study protocol for a randomised controlled trial	Not relevant (title and abstract screening)
258	Dentali, F.; Pomero, F.; La Regina, M.; Orlandini, F.; Turato, S.; Mazzone, A.; Nozzoli, C.; Fontanella, A.; Ageno, W.; Agnelli, G.; Campanini, M.	2014	Thromboprophylaxis in acutely ill medical patients: Results of a survey among Italian physicians	Not relevant (title and abstract screening)
259	Deri Armstrong, C.; Taljaard, M.; Hogg, W.; Mark, A. E.; Liddy, C.	2016	Practice facilitation for improving cardiovascular care: Secondary evaluation of a stepped wedge cluster randomized controlled trial using population-based administrative data	Not relevant (title and abstract screening)
260	Desai, Nihar R.; Krumme, Alexis A.; Schneeweiss, Sebastian; Shrank, William H.; Brill, Gregory; Pezalla, Edmund J.; Spettell, Claire M.; Brennan, Troyen A.; Matlin, Olga S.; Avorn, Jerry; Choudhry, Niteesh K.	2014	Patterns of initiation of oral anticoagulants in patients with atrial fibrillation- quality and cost implications	Not relevant (title and abstract screening)
261	Devi, R.; Powell, J.; Singh, S.	2014	A web-based program improves physical activity outcomes in a primary care angina population: randomized controlled trial	Not relevant (title and abstract screening)
262	Di Martino, M.; Alagna, M.; Lallo, A.; Gilmore, K. J.; Francesconi, P.; Profili, F.; Scondotto, S.; Fantaci, G.; TrifirÃ², G.; IsgrÃ², V.; Davoli, M.; Fusco, D.	2021	Chronic polytherapy after myocardial infarction: the trade-off between hospital and community-based providers in determining adherence to medication	Not relevant (title and abstract screening)
263	Di, Mengyang; Mao, Chen; Yang, Zuyao; Ding, Hong; Liu, Qu; Liu, Shuiming; Guo, Hongbo; Jiang, Kunhua; Tang, Jinling	2020	Lack of effects of evidence-based, individualised counselling on medication use in insured patients with mild hypertension in China: a randomised controlled trial	Not relevant (title and abstract screening)
264	Diaconu, C. C.; Balaceanu, A.	2015	Atrial fibrillation and comorbidities in very elderly patients	Not relevant (title and abstract screening)
265	Dibben, G.; Faulkner, J.; Oldridge, N.; Rees, K.; Thompson, D. R.; Zwisler, A. D.; Taylor, R. S.	2021	Exercise-based cardiac rehabilitation for coronary heart disease	Not relevant (title and abstract screening)
266	Dibby, H. J.	2021	The effect of exercise on the blood pressure and heart rate in obese and patient with hypertension: Case-control-study	Not relevant (title and abstract screening)
267	Ding, Wern Yew; Kotalczyk, Agnieszka; Boriani, Giuseppe; Marin, Francisco; Blomstrom-Lundqvist, Carina; Potpara, Tatjana S.; Fauchier, Laurent; Lip, Gregory Y. H.; Esc-Ehra Eorp-Af Long-Term General Registry Investigators	2022	Impact of diabetes on the management and outcomes in atrial fibrillation: an analysis from the ESC-EHRA EORP-AF Long-Term General Registry	Not relevant (title and abstract screening)
268	DiPette, D. J.; Goughnour, K.; Zuniga, E.; Skeete, J.; Ridley, E.; Angell, S.; Brettler, J.; Campbell, N. R. C.; Coca, A.; Connell, K.; Doon, R.; Jaffe, M.; Lopez-Jaramillo, P.; Moran, A.; Orias, M.; Pineiro, D. J.; Rosende, A.; Gonzalez, Y. V.; Ordunez, P.	2020	Standardized treatment to improve hypertension control in primary health care: The HEARTS in the Americas Initiative	Consensus statement or guideline
269	Dixon, D. L.; Dunn, S. P.; Kelly, M. S.; McLlarky, T. R.; Brown, R. E.	2016	Effectiveness of Pharmacist-Led Amiodarone Monitoring Services on Improving Adherence to Amiodarone Monitoring Recommendations: A Systematic Review	Not relevant (title and abstract screening)
270	Dixon, P.; Hollinghurst, S.; Edwards, L.; Thomas, C.; Gaunt, D.; Foster, A.; Large, S.; Montgomery, A. A.; Salisbury, C.	2016	Cost-effectiveness of telehealth for patients with raised cardiovascular disease risk: Evidence from the Healthlines randomised controlled trial	Not relevant (title and abstract screening)
271	Doble, B.; Payne, R.; Harshfield, A.; Wilson, E. C. F.	2017	Retrospective, multicohort analysis of the Clinical Practice Research Datalink (CPRD) to determine differences in the cost of medication wastage, dispensing fees and prescriber time of issuing either short (&lt;60 days) or long (â‰¥60 days) prescription lengths in primary care for common, chronic conditions in the UK	Not relevant (title and abstract screening)
272	Dolan, B. M.; Merriam, S.; Prifti, C. A.; Walsh, J. M.	2022	Women's health update: A literature review impacting primary care	Not relevant (title and abstract screening)
273	Dolmans, L. Servaas; Kappelle, L. Jaap; Bartelink, Marie-Louise El; Hoes, Arno W.; Rutten, Frans H.	2019	Delay in patients suspected of transient ischaemic attack: a cross-sectional study	Not relevant (title and abstract screening)
274	Donahue, K. E.; Vu, M. B.; Halladay, J. R.; Miller, C.; Garcia, B. A.; Cummings, D. M.; Cene, C. W.; Hinderliter, A.; Little, E.; Rachide, M.; DeWalt, D.	2014	Patient and practice perspectives on strategies for controlling blood pressure, North Carolina, 2010-2012	Not relevant (title and abstract screening)
275	Donohoe, Rachael T.; Chamberlain, Douglas; Edwards, Melanie J.; Khengar, Rajeshree H.; Smith, Sarah-Jane; Mohammed, Daryl	2012	Public health campaign to increase awareness of the risks of high blood pressure	Not relevant (title and abstract screening)
276	Doogue, R.; McCann, D.; Fitzgerald, N.; Murphy, A. W.; Glynn, L. G.; Hayes, P.	2020	Blood pressure control in patients with a previous stroke/transient ischaemic attack in primary care in Ireland: a cross sectional study	Not focussed on quality indicators
277	Dorans, K. S.; Bazzano, L. A.; Qi, L.; He, H.; Appel, L. J.; Samet, J. M.; Chen, J.; Mills, K. T.; Nguyen, B. T.; O'Brien, M. J.; Uwaifo, G. I.; He, J.	2021	Low-carbohydrate dietary pattern on glycemic outcomes trial (ADEPT) among individuals with elevated hemoglobin A1c: study protocol for a randomized controlled trial	Not relevant (title and abstract screening)
278	Dormuth, C. R.; Carney, G.; Taylor, S.; Bassett, K.; Maclure, M.	2012	A randomized trial assessing the impact of a personal printed feedback portrait on statin prescribing in primary care	Not relevant (title and abstract screening)
279	Downs, J. R.; O'Malley, P. G.	2015	Management of dyslipidemia for cardiovascular disease risk reduction: Synopsis of the 2014 U.S. department of veterans affairs and U.S. department of defense clinical practice guideline	Consensus statement or guideline
280	Dragovic, B.; Rymer, J.; Nwokolo, N.	2022	Menopause care in women living with HIV in the UK - A review	Not relevant (title and abstract screening)
281	Dregan, Alex; Charlton, Judith; Chowienczyk, Phil; Gulliford, Martin C.	2014	Chronic inflammatory disorders and risk of type 2 diabetes mellitus, coronary heart disease, and stroke: a population-based cohort study	Not relevant (title and abstract screening)
282	Dregan, Alex; van Staa, Tjeerd; McDermott, Lisa; McCann, Gerard; Ashworth, Mark; Charlton, Judith; Wolfe, Charles; Rudd, Anthony; Yardley, Lucy; Gulliford, Martin	2012	Cluster randomized trial in the general practice research database: 2. Secondary prevention after first stroke (eCRT study): study protocol for a randomized controlled trial	Study protocol
283	Dronavalli, Mithilesh; Bhagwat, Manavi M.; Hamilton, Sandy; Gilles, Marisa; Garton-Smith, Jacquie; Thompson, Sandra C.	2017	Findings from a clinical audit in regional general practice of management of patients following acute coronary syndrome	Secondary prevention
284	Drozda, J. P.; Ferguson, T. B.; Jneid, H.; Krumholz, H. M.; Nallamothu, B. K.; Olin, J. W.; Ting, H. H.; Heidenreich, P. A.; Albert, N. M.; Chan, P. S.; Curtis, L. H.; Fonarow, G. C.; Ho, P. M.; O'Brien, S.; Russo, A. M.; Thomas, R. J.; Varosy, P. D.	2016	2015 ACC/AHA Focused Update of Secondary Prevention Lipid Performance Measures: A Report of the American College of Cardiology/American Heart Association Task Force on Performance Measures	Secondary prevention
285	Dugani, S.; Ames, J. M.; Manson, J. A. E.; Mora, S.	2018	Weighing the Anti-Ischemic Benefits and Bleeding Risks from Aspirin Therapy: a Rational Approach	Not focussed on quality indicators
286	Duncan, Pamela W.; Bushnell, Cheryl D.; Rosamond, Wayne D.; Berkeley, Sara B. Jones; Gesell, Sabina B.; D'Agostino Jr, Ralph B.; Ambrosius, Walter T.; Barton-Percival, Blair; Prvu Bettger, Janet; Coleman, Sylvia W.; Cummings, Doyle M.; Freburger, Janet K.; Halladay, Jacqueline; Johnson, Anna M.; Kucharska-Newton, Anna M.; Lundy-Lamm, Gladys; Lutz, Barbara J.; Mettam, Laurie H.; Pastva, Amy M.; Si…	2017	The Comprehensive Post-Acute Stroke Services (COMPASS) study: design and methods for a cluster-randomized pragmatic trial	Not relevant (title and abstract screening)
287	Dunkley, A. J.; Tyrer, F.; Gray, L. J.; Bhaumik, S.; Spong, R.; Chudasama, Y.; Cooper, S. A.; Ganghadaran, S.; Davies, M.; Khunti, K.	2017	Type 2 diabetes and glucose intolerance in a population with intellectual disabilities: the STOP diabetes cross-sectional screening study	Not relevant (title and abstract screening)
288	Durrant, J.; Lip, G. Y.; Lane, D. A.	2013	Stroke risk stratification scores in atrial fibrillation: Current recommendations for clinical practice and future perspectives	Consensus statement or guideline
289	Dutta, Suparna; Cohn, Steven L.; Pfeifer, Kurt J.; Slawski, Barbara A.; Smetana, Gerald W.; Jaffer, Amir K.	2016	Updates in perioperative medicine	Not relevant (title and abstract screening)
290	Dzudie, A.; Rayner, B.; Ojji, D.; Schutte, A. E.; Twagirumukiza, M.; Damasceno, A.; Ba, S. A.; Kane, A.; Kramoh, E.; Kacou, J. B. A.; Onwubere, B.; Cornick, R.; Sliwa, K.; Anisiuba, B.; Mocumbi, A. O.; Ogola, E.; Awad, M.; Nel, G.; Otieno, H.; Toure, A. I.; Kingue, S.; Kengne, A. P.; Perel, P.; Adler, A.; Poulter, N.; Mayosi, B.	2017	Roadmap to achieve 25% hypertension control in Africa by 2025	Not relevant (title and abstract screening)
291	Eadon, Michael T.; Cavanaugh, Kerri L.; Orlando, Lori A.; Christian, David; Chakraborty, Hrishikesh; Steen-Burrell, Kady-Ann; Merrill, Peter; Seo, Janet; Hauser, Diane; Singh, Rajbir; Beasley, Cherry Maynor; Fuloria, Jyotsna; Kitzman, Heather; Parker, Alexander S.; Ramos, Michelle; Ong, Henry H.; Elwood, Erica N.; Lynch, Sheryl E.; Clermont, Sabrina; Cicali, Emily J.; Starostik, Petr; Pratt, Vict…	2022	Design and rationale of GUARDD-US: A pragmatic, randomized trial of genetic testing for APOL1 and pharmacogenomic predictors of antihypertensive efficacy in patients with hypertension	Not relevant (title and abstract screening)
292	Eapen, Z. J.; Tang, F.; Jones, P. G.; Maddox, T. M.; Oetgen, W. J.; Spertus, J. A.; Rumsfeld, J. S.; Heidenreich, P. A.; Peterson, E. D.; Drozda, J. P.	2015	Variation in performance measure criteria significantly affects cardiology practice rankings: Insights from the National Cardiovascular Data Registry's Practice Innovation and Clinical Excellence Registry	Not relevant (title and abstract screening)
293	Eastell, R.; Rosen, C. J.; Black, D. M.; Cheung, A. M.; Murad, M. H.; Shoback, D.	2019	Pharmacological management of osteoporosis in postmenopausal women: An endocrine society clinical practice guideline	Not relevant (title and abstract screening)
294	Ebell, M. H.; Grad, R.	2020	Top 20 Research Studies of 2019 for Primary Care Physicians	Not relevant (title and abstract screening)
295	Eddy, David M.; Adler, Joshua; Morris, Macdonald	2012	The 'Global Outcomes Score1: A Quality Measure, Based On Health Outcomes, That Compares Current Care To A Target Level Of Care	Not primary care setting
296	Egan, Brent M.; Sutherland, Susan E.; Rakotz, Michael; Yang, Jianing; Hanlin, R. Bruce; Davis, Robert A.; Wozniak, Gregory	2018	Improving Hypertension Control in Primary Care With the Measure Accurately, Act Rapidly, and Partner With Patients Protocol	Not relevant (title and abstract screening)
297	Ekici, B.; Kutuk, U.; Alhan, A.; Tore, H. F.	2015	The relationship between serum uric acid levels and angiographic severity of coronary heart disease	Not relevant (title and abstract screening)
298	El-Deeb, M. H.; Sulaiman, K. J.; Al-Riyami, A. A.; Mohsin, N.; Al-Mukhaini, M.; Al-Lamki, M.; Al-Busaidi, N.; Al-Salmi, I.; Al-Lawati, J.; Al-Rawahi, N.; Al-Riyami, M. B.; Abdul-Rahman, S.; Al-Hinai, S.; Jaffer, B.; Al-Wahaebi, A.; Al-Khalili, H.; Al-Zadjali, M.	2015	2015 Oman Heart Association Guidelines for the Management of Hypertension: Practical recommendations from the Oman Heart Association (OHA)	Consensus statement or guideline
299	Eliasson, B.; Ekelund, J.; Amberntsson, R.; Miftaraj, M.; Svensson, A. M.	2019	Cardiovascular Disease in Patients with Type 2 Diabetes and in Patients Starting Empagliflozin Treatment: Nationwide Survey	Not relevant (title and abstract screening)
300	Elnaem, M. H.; Mohamed, M. H. N.; Huri, H. Z.; Shah, A. S. M.	2019	Effectiveness and prescription pattern of lipid-lowering therapy and its associated factors among patients with type 2 diabetes mellitus in malaysian primary care settings	Not relevant (title and abstract screening)
301	Engberg, A. W.; Kofoed, K.	2013	Treatment goals for ambulatory blood pressure and plasma lipids after stroke are often not reached	Not relevant (title and abstract screening)
302	England, C. Y.; Andrews, R. C.	2020	James Lind Alliance research priorities: should diet and exercise be used as an alternative to drugs for the management of type 2 diabetes or alongside them?	Not relevant (title and abstract screening)
303	Enriquez, Jonathan R.; de Lemos, James A.; Parikh, Shailja V.; Simon, DaJuanicia N.; Thomas, Laine E.; Wang, Tracy Y.; Chan, Paul S.; Spertus, John A.; Das, Sandeep R.	2015	Modest Associations Between Electronic Health Record Use and Acute Myocardial Infarction Quality of Care and Outcomes: Results From the National Cardiovascular Data Registry	Not relevant (title and abstract screening)
304	Erickson, Steven R.; Kornexl, Kayla	2016	Blood Pressure Screening, Control, and Treatment for Patients With Developmental Disabilities in General Medicine Practices	Not relevant (title and abstract screening)
305	Evans, A.; Davies, M.; Osborne, V.; Roy, D.; Shakir, S.	2020	Evaluation of the incidence of bleeding in patients prescribed rivaroxaban for the treatment and prevention of deep vein thrombosis and pulmonary embolism in UK secondary care: An observational cohort study	Not relevant (title and abstract screening)
306	Fabritz, L.; Guasch, E.; Antoniades, C.; Bardinet, I.; Benninger, G.; Betts, T. R.; Brand, E.; Breithardt, G.; Bucklar-Suchankova, G.; Camm, A. J.; Cartlidge, D.; Casadei, B.; Chua, W. W. L.; Crijns, H. J. G. M.; Deeks, J.; Hatem, S.; Hidden-Lucet, F.; KÃ¤Ã¤b, S.; Maniadakis, N.; Martin, S.; Mont, L.; Reinecke, H.; Sinner, M. F.; Schotten, U.; Southwood, T.; Stoll, M.; Vardas, P.; Wakili, R.; Wes…	2016	Expert consensus document: Defining the major health modifiers causing atrial fibrillation: A roadmap to underpin personalized prevention and treatment	Consensus statement or guideline
307	Fadini, G. P.; Frison, V.; Rigato, M.; Morieri, M. L.; Simioni, N.; Tadiotto, F.; D'Ambrosio, M.; Paccagnella, A.; Lapolla, A.; Avogaro, A.	2020	Trend 2010-2018 in the clinical use of GLP-1 receptor agonists for the treatment of type 2 diabetes in routine clinical practice: an observational study from Northeast Italy	Not relevant (title and abstract screening)
308	Farah, R.; Nassar, M.; Aboraya, B.; Nseir, W.	2021	Low serum potassium levels are associated with the risk of atrial fibrillation	Not relevant (title and abstract screening)
309	Farshchi, A.; Esteghamati, A.; Sari, A. A.; Kebriaeezadeh, A.; Abdollahi, M.; Dorkoosh, F. A.; Khamseh, M. E.; Aghili, R.; Keshtkar, A.; Ebadi, M.	2014	The cost of diabetes chronic complications among Iranian people with type 2 diabetes mellitus	Not relevant (title and abstract screening)
310	Fay, Matthew; Fitzmaurice, David A.; Kearney, Matt	2016	Stroke prevention in atrial fibrillation: we can do better	Ineligible study design (e.g. case report, case series, letter to editor, systematic review)
311	Felipe, R. A.; Plescia, M.; Peterman, E.; Tomlin, H.; Sells, M.; Easley, C.; Ahmed, K.; Presley-Cantrell, L.	2019	A Public Health Framework to Improve Population Health Through Health Care and Community Clinical Linkages: The ASTHO/CDC Heart Disease and Stroke Prevention Learning Collaborative	Not relevant (title and abstract screening)
312	Felton, W. L.; Kornstein, S. G.; Gondwe, T.; Huynh, C.; Wallenborn, J. T.; Henry, J.	2022	Evaluation of an Electronic Health Record Alert to Improve Screening and Management of Cardiovascular Disease and Stroke Factors in a High-Risk Population	Not relevant (title and abstract screening)
313	Feng, Z.; Williams, D.; Ladapo, J. A.	2020	Differences in cardiovascular care between adults with and without opioid prescriptions in the United States	Not primary care setting
314	Ferguson, Caleb; Hickman, Louise D.; Phillips, Jane; Newton, Phillip J.; Inglis, Sally C.; Lam, Lawrence; Bajorek, Beata V.	2019	An mHealth intervention to improve nurses' atrial fibrillation and anticoagulation knowledge and practice: the EVICOAG study	Not relevant (title and abstract screening)
315	Ferguson, Caleb; Inglis, Sally C.; Newton, Phillip J.; Middleton, Sandy; Macdonald, Peter S.; Davidson, Patricia M.	2017	Barriers and enablers to adherence to anticoagulation in heart failure with atrial fibrillation: patient and provider perspectives	Not relevant (title and abstract screening)
316	Ferraro, R. A.; Leucker, T.; Martin, S. S.; Banach, M.; Jones, S. R.; Toth, P. P.	2022	Contemporary Management of Dyslipidemia	Not relevant (title and abstract screening)
317	Ferriero, Donna M.; Fullerton, Heather J.; Bernard, Timothy J.; Billinghurst, Lori; Daniels, Stephen R.; DeBaun, Michael R.; deVeber, Gabrielle; Ichord, Rebecca N.; Jordan, Lori C.; Massicotte, Patricia; Meldau, Jennifer; Roach, E. Steve; Smith, Edward R.	2019	Management of Stroke in Neonates and Children: A Scientific Statement From the American Heart Association/American Stroke Association	Consensus statement or guideline
318	Fiaschi, P.; Iaccarino, C.; Stefini, R.; Prior, E.; Prior, A.; Zona, G.	2021	Clinical practice for antiplatelet and anticoagulant therapy in neurosurgery: data from an Italian survey and summary of current recommendations â€“ part I, antiplatelet therapy	Not relevant (title and abstract screening)
319	Filippi, A.; Zoni-Berisso, M.; Ermini, G.; Landolina, M.; Brignoli, O.; D'Ambrosio, G.; Zingarini, G.; Pedrinazzi, C.	2013	Stroke prophylaxis in high-risk patients with atrial fibrillation: Rhythm vs. rate control strategy	Not relevant (title and abstract screening)
320	Finnikin, S.; Ryan, R.; Marshall, T.	2016	Cohort study investigating the relationship between cholesterol, cardiovascular risk score and the prescribing of statins in UK primary care: Study protocol	Not relevant (title and abstract screening)
321	Fitchett, D. H.; Goodman, S. G.; Leiter, L. A.; Lin, P.; Welsh, R.; Stone, J.; GrÃ©goire, J.; McFarlane, P.; Langer, A.	2016	Secondary Prevention Beyond Hospital Discharge for Acute Coronary Syndrome: Evidence-Based Recommendations	Consensus statement or guideline
322	Fitzgerald, X.; Herceg, A.; Douglas, K.; Siddiqui, N.	2020	Cardiovascular disease risk assessment in an Aboriginal community-controlled health service: Comparing algorithms	Not relevant (title and abstract screening)
323	Flint, Alexander C.; Conell, Carol; Xiushui, Ren; Kamel, Hooman; Chan, Sheila L.; Rao, Vivek A.; Johnston, S. Claiborne; Ren, Xiushui	2017	Statin Adherence Is Associated With Reduced Recurrent Stroke Risk in Patients With or Without Atrial Fibrillation	Not relevant (title and abstract screening)
324	Flores-Salinas, HÃ©ctor E.; Casillas-MuÃ±oz, Fidel; Valle, Yeminia; GuzmÃ¡n-SÃ¡nchez, Cesar M.; Padilla-GutiÃ©rrez, Jorge Ramon	2020	Good Practices in the Clinical Management of Patients with Acute Coronary Syndrome: Retrospective Analysis in a Third-Level Hospital in Mexico	Not relevant (title and abstract screening)
325	Foresta, C.; Ferlin, A.; Lenzi, A.; Montorsi, P.; Corona, G.; Esposito, K.; Fadini, G. P.; Isidori, A. M.; La Vignera, S.; Mannucci, E.; Tona, F.; Zaninelli, A.	2017	The great opportunity of the andrological patient: cardiovascular and metabolic risk assessment and prevention	Not relevant (title and abstract screening)
326	Fournier, P.; Fourcade, J.; Roncalli, J.; Salvayre, R.; Galinier, M.; Causse, E.	2015	Homocysteine in chronic heart failure	Not relevant (title and abstract screening)
327	Fraenkel, L.; Street Jr, R. L.; Towle, V.; O'Leary, J. R.; Iannone, L.; Van Ness, P. H.; Fried, T. R.	2012	A pilot randomized controlled trial of a decision support tool to improve the quality of communication and decision-making in individuals with atrial fibrillation	Not relevant (title and abstract screening)
328	Fralick, Michael; Kesselheim, Aaron S.; Avorn, Jerry; Schneeweiss, Sebastian	2018	Use of Health Care Databases to Support Supplemental Indications of Approved Medications	Not relevant (title and abstract screening)
329	Freedman, B.; Hindricks, G.; Banerjee, A.; Baranchuk, A.; Ching, C. K.; Du, X.; Fitzsimons, D.; Healey, J. S.; Ikeda, T.; Lobban, T. C. A.; Mbakwem, A.; Narasimhan, C.; Neubeck, L.; Noseworthy, P.; Philbin, D. M.; Pinto, F. J.; Rwebembera, J.; Schnabel, R. B.; Svendsen, J. H.; Aguinaga, L.; Arbelo, E.; Bohm, M.; Farhan, H. A.; Richard Hobbs, F. D.; Martinez-Rubio, A.; Militello, C.; Naik, N.; Nou…	2021	World Heart Federation roadmap on atrial fibrillation - A 2020 update	Not relevant (title and abstract screening)
330	Freeman, James V.; Higgins, Angela Y.; Wang, Yongfei; Du, Chengan; Friedman, Daniel J.; Daimee, Usama A.; Minges, Karl E.; Pereira, Lucy; Goldsweig, Andrew M.; Price, Matthew J.; Reddy, Vivek Y.; Gibson, Douglas; Doshi, Shephal K.; Varosy, Paul D.; Masoudi, Frederick A.; Curtis, Jeptha P.	2022	Antithrombotic Therapy After LeftÂ AtrialÂ Appendage Occlusion in Patients With Atrial Fibrillation	Not relevant (title and abstract screening)
331	Friede, K.; Li, J.; Voora, D.	2017	Use of pharmacogenetic information in the treatment of cardiovascular disease	Not relevant (title and abstract screening)
332	Fu, Yu; Tang, Eugene Yh; Sowden, Sarah; Newton, Julia L.; Whitty, Paula	2022	Tailoring lipid management interventions to reduce inequalities in cardiovascular disease risk management in primary care for deprived communities in Northern England: a mixed-methods intervention development protocol	Not relevant (title and abstract screening)
333	Fuentes, B.; Gallego, J.; Gil-Nunez, A.; Morales, A.; Purroy, F.; Roquer, J.; Segura, T.; Tejada, J.; Lago, A.; Diez-Tejedor, E.; por el Comite ad hoc del Grupo de Estudio de Enfermedades Cerebrovasculares de la, S. E. N.; Alonso de Lecinana, M.; Alvarez-Sabin, J.; Arenillas, J.; Calleja, S.; Casado, I.; Castellanos, M.; Castillo, J.; Davalos, A.; Diaz-Otero, F.; Egido, J. A.; Lopez-Fernandez, J.…	2014	Guidelines for the preventive treatment of ischaemic stroke and TIA (II). Recommendations according to aetiological sub-type	Not published in English
334	Fujiwara, T.; McManus, R. J.; Kario, K.	2022	Management of hypertension in the digital era: Perspectives and future directions	Not relevant (title and abstract screening)
335	Fuller, N. R.; Lau, N. S.; Markovic, T. P.; Caterson, I. D.	2017	Investigating general medication prescription by general practitioners during a 12-month randomized controlled weight loss trial	Not relevant (title and abstract screening)
336	Gabbay, M. A. L.; Rodacki, M.; Calliari, L. E.; Vianna, A. G. D.; Krakauer, M.; Pinto, M. S.; Reis, J. S.; Punales, M.; Miranda, L. G.; Ramalho, A. C.; Franco, D. R.; Pedrosa, H. P. C.	2020	Time in range: A new parameter to evaluate blood glucose control in patients with diabetes	Not relevant (title and abstract screening)
337	Gadsby, R.; Galloway, M.; Barker, P.; Sinclair, A.	2012	Prescribed medicines for elderly frail people with diabetes resident in nursing homes-issues of polypharmacy and medication costs	Not relevant (title and abstract screening)
338	Gadzhanova, S. V.; Roughead, E. E.; Bartlett, M. J.	2013	Improving cardiovascular disease management in Australia: NPS MedicineWise	Not primary care setting
339	Galimzhanov, Akhmetzhan Maratovich; Sabitov, Yersyn Toleutayevich; Azizov, Baurzhan Slymovich	2020	The implications of blood pressure targets from the 2018 European Society of Cardiology hypertension guidelines in Asian patients: a systematic review and meta-analysis	Consensus statement or guideline
340	Gallagher, Robyn; Roach, Kellie; Sadler, Leonie; Belshaw, Julie; Kirkness, Ann; Zhang, Ling; Proctor, Ross; Neubeck, Lis	2015	Who gets stroke prevention? Stroke prevention in atrial fibrillation patients in the inpatient setting	Not relevant (title and abstract screening)
341	Gao, Chang-Zheng; Ma, Qian-Qian; Wu, Jing; Liu, Rui; Wang, Fen; Bai, Jie; Yang, Xiang-Jun; Fu, Qiang; Wei, Peng	2018	Comparison of the Effects of Ticagrelor and Clopidogrel on Inflammatory Factors, Vascular Endothelium Functions and Short-Term Prognosis in Patients with Acute ST-Segment Elevation Myocardial Infarction Undergoing Emergency Percutaneous Coronary Intervention: a Pilot Study	Not relevant (title and abstract screening)
342	Garcia, B. H.; Giverhaug, T.; Hogli, J. U.; Skjold, F.; Smabrekke, L.	2015	A pharmacist-led follow-up program for patients with established coronary heart disease in North Norway - A randomized controlled trial	Not primary care setting
343	Garcia, B. H.; Smabrekke, L.; Trovik, T.; Giverhaug, T.	2013	Application of the MAT-CHDSP to assess guideline adherence and therapy goal achievement in secondary prevention of coronary heart disease after percutaneous coronary intervention	Not relevant (title and abstract screening)
344	Garcia, B. H.; Storli, S. L.; Smabrekke, L.	2014	A pharmacist-led follow-up program for patients with coronary heart disease in North Norway--a qualitative study exploring patient experiences	Not relevant (title and abstract screening)
345	Garcia, Crystal J.; Haynes, Kevin; Pokorney, Sean D.; Lin, Nancy D.; McMahill-Walraven, Cheryl; Nair, Vinit; Parlett, Lauren; Martin, David; Al-Khalidi, Hussein R.; McCall, Debbe; Granger, Christopher B.; Platt, Richard; Cocoros, Noelle M.	2020	Practical challenges in the conduct of pragmatic trials embedded in health plans: Lessons of IMPACT-AFib, an FDA-Catalyst trial	Not relevant (title and abstract screening)
346	Gardner, H.; Hamdy, O.	2020	Oral GLP1 Analog: Where Does the Tide Go?	Not relevant (title and abstract screening)
347	Garimella, P. S.; Hirsch, A. T.	2014	Peripheral artery disease and chronic kidney disease: Clinical synergy to improve outcomes	Not relevant (title and abstract screening)
348	Garvey, W. Timothy; Mechanick, Jeffrey I.; Brett, Elise M.; Garber, Alan J.; Hurley, Daniel L.; Jastreboff, Ania M.; Nadolsky, Karl; Pessah-Pollack, Rachel; Plodkowski, Raymond; Reviewers of the, Aace A. C. E. Obesity Clinical Practice Guidelines	2016	AMERICAN ASSOCIATION OF CLINICAL ENDOCRINOLOGISTS AND AMERICAN COLLEGE OF ENDOCRINOLOGY COMPREHENSIVE CLINICAL PRACTICE GUIDELINES FOR MEDICAL CARE OF PATIENTS WITH OBESITY	Consensus statement or guideline
349	Garza, L.; Dols, J.; Gillespie, M.	2017	An initiative to improve primary prevention of cardiovascular disease in adults with type II diabetes based on the ACC/AHA (2013) and ADA (2016) guidelines	Consensus statement or guideline
350	Gauci, M.; Wirth, F.; Azzopardi, L. M.; Serracino-Inglott, A.	2018	Clinical pharmacist implementation of a medication assessment tool for secondary prevention of stroke in older persons	Not relevant (title and abstract screening)
351	Gauci, Marise; Wirth, Francesca; Camilleri, Liberato; Azzopardi, Lilian; Serracino-Inglott, Anthony; Azzopardi, Lilian M.	2017	Design and application of a medication assessment tool for secondary prevention of stroke	Not relevant (title and abstract screening)
352	Gautam, M. P.; Ghimire, U.; Shrestha, K. M.; Paudel, B.; Khatiwada, P.; Adhikari, B.	2017	Prevalence, awareness and control of hypertension in a well-educated professional group in Nepal	Not relevant (title and abstract screening)
353	Gaviria-Mendoza, A.; Zapata-Carmona, J. A.; Restrepo-Bastidas, A. A.; Betancur-Pulgarin, C. L.; Machado-Alba, J. E.	2020	Prior Use of Medication for Primary Prevention in Patients with Coronary Syndrome	Not relevant (title and abstract screening)
354	Geary, L.; Hasselstrom, J.; Carlsson, A. C.; Schenck-Gustafsson, K.; von Euler, M.	2020	An audit & feedback intervention for improved anticoagulant use in patients with atrial fibrillation in primary care	Not relevant (title and abstract screening)
355	Geerars, M.; Wondergem, R.; Pisters, M. F.	2021	Decision-Making on Referral to Primary Care Physiotherapy After Inpatient Stroke Rehabilitation	Not relevant (title and abstract screening)
356	Gencer, B.; Mach, F.	2016	Review of the 2016 European dyslipidaemia guidelines	Not relevant (title and abstract screening)
357	Gencer, B.; Meyer, P.	2017	The good and bad of exercise	Not relevant (title and abstract screening)
358	Gencer, B.; Rodondi, N.; Mach, F.	2016	New concepts in the management of dyslipidaemiaa	Not relevant (title and abstract screening)
359	George, J.; Majeed, W.; Mackenzie, I. S.; MacDonald, T. M.; Wei, L.	2013	Association between cardiovascular events and sodium-containing effervescent, dispersible, and soluble drugs: Nested case-control study	Not relevant (title and abstract screening)
360	Georgeon, L.; Gorelick, P. B.; Raykov, T.; Farooq, M. U.; Min, J.; Goshgarian, C.; Haveman-Gould, B.; Groenhout, A.; McCarthy, M.	2017	An exploratory study of the electronic medical record and outpatient vascular neurology consultations	Not relevant (title and abstract screening)
361	Gerber, Bernhard; Stussi, Georg; Rosemann, Thomas; Senn, Oliver	2012	The health care setting rather than medical speciality impacts on physicians adherence to guideline-conform anticoagulation in outpatients with non-valvular atrial fibrillation: a cross sectional survey	Not relevant (title and abstract screening)
362	Germini, F.; Agnelli, G.; Fedele, M.; Galli, M. G.; Giustozzi, M.; Marcucci, M.; Paganelli, G.; Pinotti, E.; Becattini, C.	2016	Padua prediction score or clinical judgment for decision making on antithrombotic prophylaxis: a quasi-randomized controlled trial	Not relevant (title and abstract screening)
363	Gerotziafas, Grigoris T.; Catalano, Mariella; Colgan, Mary-Paula; Pecsvarady, Zsolt; Wautrecht, Jean Claude; Fazeli, Bahare; Olinic, Dan-Mircea; Farkas, Katalin; Elalamy, Ismail; Falanga, Anna; Fareed, Jawed; Papageorgiou, Chryssa; Arellano, Rosella S.; Agathagelou, Petros; Antic, Darco; Auad, Luciana; Banfic, Ljiljana; Bartolomew, John R.; Benczur, Bela; Bernardo, Melissa B.; Boccardo, Francesco…	2020	Guidance for the Management of Patients with Vascular Disease or Cardiovascular Risk Factors and COVID-19: Position Paper from VAS-European Independent Foundation in Angiology/Vascular Medicine	Consensus statement or guideline
364	Gieling, Emilie; de Vries, Frank; Williams, Rachael; van Onzenoort, Hein A. W.; de Boer, Anthonius; ten Cate, Vincent; Kramers, Cornelis; Burden, Andrea	2019	Mortality risk in atrial fibrillation: the roleÂ of aspirin, vitamin K and non-vitamin K antagonists	Not relevant (title and abstract screening)
365	Gilbert, Christianna; Mooradian, Grace; Citorik, Anne; Gilmore, Natalie; Kiran, Swathi	2022	Multi-level outcomes for young adults with acquired brain injury through a remote intensive cognitive rehabilitation approach: a pilot intervention study	Not relevant (title and abstract screening)
366	Gillespie, S. M.; Li, J.; Karuza, J.; Levy, C.; Dang, S.; Olsan, T.; Kinosian, B.; Intrator, O.	2021	Factors Associated With Hospitalization by Veterans in Home-Based Primary Care	Not primary care setting
367	Giner-Soriano, M.; Cortes, J.; Gomez-Lumbreras, A.; Prat-Vallverdu, O.; Quijada-Manuitt, M. A.; Morros, R.	2020	The use and adherence of oral anticoagulants in Primary Health Care in Catalunya, Spain: A real-world data cohort study	Not relevant (title and abstract screening)
368	Giner-Soriano, Maria; Vedia Urgell, Cristina; Roso-Llorach, Albert; Morros, Rosa; Capella, Dolors; Castells, Xavier; Ferreira-Gonzalez, Ignacio; Troncoso Marino, Amelia; Diogene, Eduard; Elorza, Josep M.; Casajuana, Marc; Bolibar, Bonaventura; Violan, Concepcio	2016	Effectiveness, safety and costs of thromboembolic prevention in patients with non-valvular atrial fibrillation: phase I ESC-FA protocol study and baseline characteristics of a cohort from a primary care electronic database	Not relevant (title and abstract screening)
369	Giraldo, G. P.; Joseph, K. T.; Angell, S. Y.; Campbell, N. R. C.; Connell, K.; DiPette, D. J.; Escobar, M. C.; Valdes-Gonzalez, Y.; Jaffe, M. G.; Malcolm, T.; Maldonado, J.; Lopez-Jaramillo, P.; Olsen, M. H.; Ordunez, P.	2021	Mapping stages, barriers and facilitators to the implementation of HEARTS in the Americas initiative in 12 countries: A qualitative study	Not relevant (title and abstract screening)
370	Gitsels, L. A.; Kulinskaya, E.; Steel, N.	2016	Survival benefits of Statins for primary prevention: A cohort study	Not relevant (title and abstract screening)
371	Gitsels, L. A.; Kulinskaya, E.; Steel, N.	2017	Survival prospects after acute myocardial infarction in the UK: A matched cohort study 1987-2011	Not relevant (title and abstract screening)
372	Glasmacher, Stella Andrea; Stones, William	2016	Anion gap as a prognostic tool for risk stratification in critically ill patients -- a systematic review and meta-analysis	Not relevant (title and abstract screening)
373	Glauser, T. A.; Barnes, J.; Nevins, H.; Cerenzia, W.	2016	The Educational Needs of Clinicians Regarding Anticoagulation Therapy for Prevention of Thromboembolism and Stroke in Patients With Atrial Fibrillation	Not relevant (title and abstract screening)
374	Gleason-Comstock, J.; Streater, A.; Goodman, A.; Janisse, J.; Brody, A.; Mango, L.; Dawood, R.; Levy, P.	2017	Willingness to pay and willingness to accept in a patient-centered blood pressure control study	Not relevant (title and abstract screening)
375	Gleason-Comstock, Julie; Streater, Alicia; Ager, Joel; Goodman, Allen; Brody, Aaron; Kivell, Laura; Paranjpe, Aniruddha; Vickers, Jasmine; Mango, LynnMarie; Dawood, Rachelle; Levy, Phillip	2015	Patient education and follow-up as an intervention for hypertensive patients discharged from an emergency department: a randomized control trial study protocol	Not relevant (title and abstract screening)
376	Glize, Bertrand; Cook, Amandine; Benard, Antoine; Sagnier, Sharmila; Olindo, StÃ©phane; Poli, Mathilde; Debruxelles, Sabrina; Renou, Pauline; Rouanet, FranÃ§ois; Bader, ClÃ©ment; Dehail, Patrick; Sibon, Igor	2022	Early multidisciplinary prevention program of post-stroke shoulder pain: A randomized clinical trial	Not relevant (title and abstract screening)
377	Go, Alan S.; Fan, Dongjie; Sung, Sue Hee; Inveiss, Alda I.; Romo-LeTourneau, Victoria; Mallya, Usha G.; Boklage, Susan; Lo, Joan C.	2017	Contemporary rates and correlates of statin use and adherence in nondiabetic adults with cardiovascular risk factors: The KP CHAMP study	Not relevant (title and abstract screening)
378	Godec, Thomas R.; Bromage, Daniel I.; Pujades-Rodriguez, Mar; Cannata, Antonio; Gonzalez-Izquierdo, Arturo; Denaxas, Spiros; Hemingway, Harry; Shah, Ajay M.; Yellon, Derek M.; McDonagh, Theresa A.	2022	Cardiovascular outcomes associated with treatment of type 2 diabetes in patients with ischaemic heart failure	Not relevant (title and abstract screening)
379	Goel, Anupam	2018	2018 - Intensive weight management in primary care improved weight loss and remission of type 2 diabetes	Not relevant (title and abstract screening)
380	Goel, R.; Chandan, J. S.; Thayakaran, R.; Adderley, N. J.; Nirantharakumar, K.; Harper, L.	2021	Cardiovascular and Renal Morbidity in Takayasu Arteritis: A Population-Based Retrospective Cohort Study From the United Kingdom	Not relevant (title and abstract screening)
381	Goeree, R.; Von Keyserlingk, C.; Burke, N.; He, J.; Kaczorowski, J.; Chambers, L.; Dolovich, L.; Michael Paterson, J.; Zagorski, B.	2013	Economic appraisal of a community-wide cardiovascular health awareness program	Not relevant (title and abstract screening)
382	Gofton, C.; George, J.	2021	Updates in fatty liver disease: Pathophysiology, diagnosis and management	Not relevant (title and abstract screening)
383	Goins, R. Turner; Winchester, Blythe; Jiang, Luohua; Grau, Laura; Reid, Maggie; Corrada, Maria M.; Manson, Spero M.; O'Connell, Joan	2022	Cardiometabolic Conditions and All-Cause Dementia Among American Indian and Alaska Native People	Not relevant (title and abstract screening)
384	Golledge, J.; Drovandi, A.	2021	Evidence-based recommendations for medical management of peripheral artery disease	Not relevant (title and abstract screening)
385	Gomez-Huelgas, R.; Saban-Ruiz, J.; Garcia-Roman, F. J.; Quintela-Fernandez, N.; Segui-Ripoll, J. M.; Bonilla-Hernandez, M. V.; Romero-Melia, G.	2017	Safety and efficacy of a basal-plus regimen with insulin glargine and insulin glulisine for elderly patients with high cardiovascular risk and type 2 diabetes mellitus	Not relevant (title and abstract screening)
386	Gomez-Lumbreras, A.; Cortes, J.; Giner-Soriano, M.; Quijada-Manuitt, M. A.; Morros, R.	2018	Characteristics of Apixaban-Treated Patients, Evaluation of the Dose Prescribed, and the Persistence of Treatment: A Cohort Study in Catalonia	Not relevant (title and abstract screening)
387	Gonzalez-Gonzalez, A. I.; Perestelo-Perez, L.; Koatz, D.; Ballester, M.; Pacheco-Huergo, V.; Ramos-Garcia, V.; Torres-Castano, A.; Rivero-Santana, A.; Toledo-Chavarri, A.; Valcarcel-Nazco, C.; Mateos-Rodilla, J.; Obaya-Rebollar, J. C.; Garcia-Garcia, J.; Diaz-Sanchez, S.; Morales-Cobos, L.; Bosch-Fontcuberta, J. M.; Vallejo-Camazon, N.; Rodriguez-Almodovar, A.; Del Castillo, J. C.; Munoz-Balsa, M…	2020	Effectiveness and cost-effectiveness of a virtual community of practice to improve the empowerment of patients with ischaemic heart disease: study protocol of a randomised controlled trial	Not relevant (title and abstract screening)
388	Gonzalez-Juanatey, J. R.; Mostaza, J. M.; Lobos, J. M.; Abarca, B.; Llisterri, J. L.; Baron-Esquivias, G.; Galve, E.; Lidon, R. M.; Garcia-Moll, F. X.; Sanchez, P. L.; Suarez, C.; Millan, J.; Pallares, V.; Aleman, J. J.; Egocheaga, I.	2017	Consensus document for the use of the Polypill in the secondary prevention of cardiovascular disease	Not relevant (title and abstract screening)
389	Gopinathannair, R.; Chen, L. Y.; Chung, M. K.; Cornwell, W. K.; Furie, K. L.; Lakkireddy, D. R.; Marrouche, N. F.; Natale, A.; Olshansky, B.; Joglar, J. A.	2021	Managing atrial fibrillation in patients with heart failure and reduced ejection fraction a scientific statement from the american heart association	Not relevant (title and abstract screening)
390	Gordon, J.; McEwan, P.; Idris, I.; Evans, M.; Puelles, J.	2018	Treatment choice, medication adherence and glycemic efficacy in people with type 2 diabetes: A UK clinical practice database study	Not focussed on quality indicators
391	Grace, S. L.; Turk-Adawi, K. I.; Contractor, A.; Atrey, A.; Campbell, N. R. C.; Derman, W.; Ghisi, G. L. M.; Sarkar, B. K.; Yeo, T. J.; Lopez-Jimenez, F.; Buckley, J.; Hu, D.; Sarrafzadegan, N.	2016	Cardiac Rehabilitation Delivery Model for Low-Resource Settings: An International Council of Cardiovascular Prevention and Rehabilitation Consensus Statement	Not relevant (title and abstract screening)
392	Graham, Sarah E.; Clarke, Shoa L.; Wu, Kuan-Han H.; Kanoni, Stavroula; Zajac, Greg J. M.; Ramdas, Shweta; Surakka, Ida; Ntalla, Ioanna; Vedantam, Sailaja; Winkler, Thomas W.; Locke, Adam E.; Marouli, Eirini; Hwang, Mi Yeong; Han, Sohee; Narita, Akira; Choudhury, Ananyo; Bentley, Amy R.; Ekoru, Kenneth; Verma, Anurag; Trivedi, Bhavi; Martin, Hilary C.; Hunt, Karen A.; Hui, Qin; Klarin, Derek; Zhu,…	2021	The power of genetic diversity in genome-wide association studies of lipids	Not relevant (title and abstract screening)
393	Grayson, A. D.; Garnett, F.; Davies, M.; Connor, N.; Hughes, C.; Cooper, J. P.	2020	A consultant-led anticoagulation review of all patients in one clinical commissioning group to prevent atrial fibrillation related stroke	Not relevant (title and abstract screening)
394	Greiver, M.; Kalia, S.; Moineddin, R.; Chen, S.; Duchen, R.; Rigobon, A.	2020	Impact of the diabetes Canada guideline dissemination strategy on dispensed vascular protective medications for older patients in Ontario, Canada: a linked EMR and administrative data study	Not relevant (title and abstract screening)
395	Griffin, S. J.; Angelyn Bethel, M.; Holman, R. R.; Khunti, K.; Wareham, N.; Brierley, G.; Davies, M.; Dymond, A.; Eichenberger, R.; Evans, P.; Gray, A.; Greaves, C.; Harrington, K.; Hitman, G.; Irving, G.; Lessels, S.; Millward, A.; Petrie, J. R.; Rutter, M.; Sampson, M.; Sattar, N.; Sharp, S.	2018	Metformin in non-diabetic hyperglycaemia: The glint feasibility RCT	Not relevant (title and abstract screening)
396	Grima, F. Guillen; Aguinaga, S. Guillen; Larumbe, A. Brugos; Llenas, L. Forga; Aguinaga, L. Guillen	2021	Disparities in the control of Diabetes type 2 and incidence of cardiovascular events. The APNA study...14th European Public Health Conference (Virtual), Public health futures in a changing world, November 10-12, 2021	Not relevant (title and abstract screening)
397	Groenenberg, I.; Crone, M.; van Dijk, S.; Meftah, J. B.; Hettinga, D.; Middelkoop, B.; Stiggelbout, A.; Assendelft, P.	2016	The PreventieConsult and hard-to-reach patients	Not published in English
398	Gronert, B. J.; Yitzhak, B.; Nelson, J. S.; Bender, K. S.	2022	Preparation of children with heart disease for diagnostic and therapeutic procedures requiring anesthesia	Not relevant (title and abstract screening)
399	Grooteman, K. V.; Dalloyaux, S.; Van Den Bemt, M. C. P.; De Graaf, J.; Verbeek, A. L. M.; Jackson, C. S.; Van Geenen, E. J. M.; Drenth, J. P. H.	2019	Risk factors for incidentally detected and symptomatic angiodysplasias: A case-control study with the general population as reference	Not relevant (title and abstract screening)
400	Groot-Jensen, S.; Kiessling, A.; Zethraeus, N.; Bjornstedt-Bennermo, M.; Henriksson, P.	2016	Cost-effectiveness of case-based training for primary care physicians in evidence-based medicine of patients with coronary heart disease	Not relevant (title and abstract screening)
401	Grundy, S. M.; Stone, N. J.	2019	2018 cholesterol clinical practice guidelines: Synopsis of the 2018 American Heart Association/American college of cardiology/ multisociety cholesterol guideline	Consensus statement or guideline
402	Grundy, Scott M.; Stone, Neil J.; Guideline Writing Committee for the Cholesterol, Guidelines; Bailey Al, Beam C. Birtcher K. K. Blumenthal R. S. Braun L. T. de Ferranti S. Faiella-Tommasino J. Forman D. E. Goldberg R. Heidenreich P. A. Hlatky M. A. Jones D. W. Lloyd-Jones D. Lopez-Pajares N. Ndumele C. E. Orringer C. E. Peralta C. A. Saseen J. J. Smith S. C. Jr Virani S. S. Yeboah J.	2019	2018 Cholesterol Clinical Practice Guidelines: Synopsis of the 2018 American Heart Association/American College of Cardiology/Multisociety Cholesterol Guideline	Duplicate study (missed at earlier stage)
403	Gu, Y.; Warren, J.; Kennelly, J.; Neuwelt, P.; Harwood, M.	2014	Cardiovascular disease risk management for Maori in New Zealand general practice	Primary care data collection - no definitions on indicators
404	Gu, Y.; Warren, J.; Walker, N.; Kennelly, J.	2013	Gender differences in cardiovascular disease risk management for Pacific Islanders in primary care	Not relevant (title and abstract screening)
405	Guemes-Hidalgo, M.; Munoz-Calvo, M. T.	2015	Metabolic syndrome	Not relevant (title and abstract screening)
406	Guiraud, T.; Labrunee, M.; Gayda, M.; Juneau, M.; Gremeaux, V.	2012	Non-pharmacological strategies in cardiovascular prevention: 2011 highlights	Not relevant (title and abstract screening)
407	Gulayin, P. E.; Lozada, A.; Beratarrechea, A.; Gutierrez, L.; Poggio, R.; Chaparro, R. M.; Santero, M.; Masson, W.; Rubinstein, A.; Irazola, V.	2019	An Educational Intervention to Improve Statin Use: Cluster RCT at the Primary Care Level in Argentina	Not relevant (title and abstract screening)
408	Gullick, Janice; Wu, John; Chew, Derek; Gale, Chris; Yan, Andrew T.; Goodman, Shaun G.; Waters, Donna; Hyun, Karice; Brieger, David	2022	Objective risk assessment vs standard care for acute coronary syndromes-The Australian GRACE Risk tool Implementation Study (AGRIS): a process evaluation	Not relevant (title and abstract screening)
409	Gulsin, G. S.; Graham-Brown, M. P. M.; Davies, M. J.; McCann, G. P.	2020	Emerging glucose-lowering therapies: A guide for cardiologists	Not relevant (title and abstract screening)
410	Guo, J.; Guan, T.; Fan, S.; Chao, B.; Wang, L.; Liu, Y.	2018	Underuse of Oral Anticoagulants in Patients With Ischemic Stroke and Atrial Fibrillation in China	Not relevant (title and abstract screening)
411	Guo, M.; Liu, Y.; Gao, Z. Y.; Shi, D. Z.	2014	Chinese herbal medicine on dyslipidemia: Progress and perspective	Not relevant (title and abstract screening)
412	Guo, M.; Thai, S.; Zhou, J.; Wei, J.; Zhao, Y.; Xu, W.; Wang, T.; Cui, X.	2021	Evaluation of rivaroxaban-, apixaban- and dabigatran-associated hemorrhagic events using the FDA-Adverse event reporting system (FAERS) database	Not relevant (title and abstract screening)
413	Guo, Y.; Lip, G. Y. H.; Apostolakis, S.	2012	Bleeding risk assessment and management in atrial fibrillation patients: Key messages for clinical practice from the European Heart Rhythm Association position statement	Not relevant (title and abstract screening)
414	Gupta, R.; Sharma, K. K.; Soni, S.; Gupta, N.; Khedar, R. S.	2019	Resistant Hypertension in Clinical Practice in India: Jaipur Heart Watch	Not relevant (title and abstract screening)
415	Gupta, R.; Yusuf, S.	2019	Challenges in management and prevention of ischemic heart disease in low socioeconomic status people in LLMICs	Not relevant (title and abstract screening)
416	Gutstein, A. S.; Copple, T.	2017	Cardiovascular disease and omega-3s: Prescription products and fish oil dietary supplements are not the same	Not relevant (title and abstract screening)
417	Guyatt, G. H.; Norris, S. L.; Schulman, S.; Hirsh, J.; Eckman, M. H.; Akl, E. A.; Crowther, M.; Vandvik, P. O.; Eikelboom, J. W.; McDonagh, M. S.; Lewis, S. Z.; Gutterman, D. D.; Cook, D. J.; SchÃ¼nemann, H. J.	2012	Methodology for the development of antithrombotic therapy and prevention of thrombosis guidelines - Antithrombotic therapy and prevention of thrombosis, 9th ed: American College of Chest Physicians evidence-based clinical practice guidelines	Not relevant (title and abstract screening)
418	Haas, S.; Spannagl, M.; Schellong, S. M.	2012	Novel oral anticoagulants - Key messages for the angiologist	Not relevant (title and abstract screening)
419	Habert, J. S.	2016	Minimizing bleeding risk in patients receiving direct oral anticoagulants for stroke prevention	Not relevant (title and abstract screening)
420	Hadley, T. D.; Agha, A. M.; Ballantyne, C. M.	2021	How Do We Incorporate Polygenic Risk Scores in Cardiovascular Disease Risk Assessment and Management?	Not relevant (title and abstract screening)
421	Haenisch, Britta; von Holt, Klaus; Wiese, Birgitt; Prokein, Jana; Lange, Carolin; Ernst, Annette; Brettschneider, Christian; Konig, Hans-Helmut; Werle, Jochen; Weyerer, Siegfried; Luppa, Melanie; Riedel-Heller, Steffi G.; Fuchs, Angela; Pentzek, Michael; Weeg, Dagmar; Bickel, Horst; Broich, Karl; Jessen, Frank; Maier, Wolfgang; Scherer, Martin	2015	Risk of dementia in elderly patients with the use of proton pump inhibitors	Not relevant (title and abstract screening)
422	Haeusler, K. G.; Kirchhof, P.; Heuschmann, P. U.; Laufs, U.; Busse, O.; Kunze, C.; Thomalla, G.; Nabavi, D. G.; Rother, J.; Veltkamp, R.; Endres, M.	2016	Impact of standardized MONitoring for Detection of Atrial Fibrillation in Ischemic Stroke (MonDAFIS): Rationale and design of a prospective randomized multicenter study	Not relevant (title and abstract screening)
423	Hafiane, A.; Daskalopoulou, S. S.	2022	Targeting the residual cardiovascular risk by specific anti-inflammatory interventions as a therapeutic strategy in atherosclerosis	Not relevant (title and abstract screening)
424	Hafiz, Nashid; Hyun, Karice; Knight, Andrew; Hespe, Charlotte; Chow, Clara K.; Briffa, Tom; Gallagher, Robyn; Reid, Christopher M.; Hare, David L.; Zwar, Nicholas; Woodward, Mark; Jan, Stephen; Atkins, Emily R.; Laba, Tracey-Lea; Halcomb, Elizabeth; Usherwood, Timothy; Redfern, Julie	2021	Gender Comparison of Receipt of Government-Funded Health Services and Medication Prescriptions for the Management of Patients With Cardiovascular Disease in Primary Care	Not relevant (title and abstract screening)
425	Hagstrom, B.; Gunnarsson, R. K.; Rosenfeld, M.	2013	Presenting the improved possibility for staying well might be better than talking about change in risk: use of the non-occurrence probability increase (NOPI)	Not relevant (title and abstract screening)
426	Hains, I.; Raffoul, N.; Yoo, J.	2020	Evaluation of academic detailing visits on GP knowledge and practice for statin use and management	Not relevant (title and abstract screening)
427	Hajat, C.; Stein, E.	2018	The global burden of multiple chronic conditions: A narrative review	Not relevant (title and abstract screening)
428	Halabi, Z.; Osman, M.; Hoteit, R.	2020	Primary care physicians' awareness and perceptions on adherence to primary cardiovascular disease prevention guidelines in Lebanon: A cross-sectional study	Not relevant (title and abstract screening)
429	Hald, Kathrine; Larsen, Finn Breinholt; Nielsen, Kirsten Melgaard; Meillier, Lucette Kirsten; Johansen, Martin Berg; Larsen, Mogens Lytken; Christensen, Bo; Nielsen, Claus Vinther	2019	Medication adherence, biological and lifestyle risk factors in patients with myocardial infarction: a ten-year follow-up on socially differentiated cardiac rehabilitation	Not relevant (title and abstract screening)
430	Halfon, N.; Verhoef, P. A.; Kuo, A. A.	2012	Childhood antecedents to adult cardiovascular disease	Not relevant (title and abstract screening)
431	Hammermeister, K.; Bronsert, M.; Henderson, W. G.; Coombs, L.; Hosokawa, P.; Brandt, E.; Bryan, C.; Valuck, R.; West, D.; Liaw, W.; Ho, M.; Pace, W.	2013	Risk-adjusted comparison of blood pressure and low-density lipoprotein (LDL) noncontrol in primary care offices	Primary care data collection - no definitions on indicators
432	Hamsyah, E. F.; Wahiduddin,; Ansariadi,; Ridwan,; Sidik, D.; Syria, A.; Saleh, L. M.	2021	Readiness and ServicesAvailability for Prevention and Treatment in Cardiovascular Patients in Primary Service Facilities (Puskesmas) Makassar City	Not relevant (title and abstract screening)
433	Han, Lu; Doran, Tim; Holt, Richard Ian Gregory; Hewitt, Catherine; Jacobs, Rowena; Prady, Stephanie Louise; Alderson, Sarah Louise; Shiers, David; Wang, Han- I.; Bellass, Sue; Gilbody, Simon; Kitchen, Charlotte Emma Wray; Lister, Jennie; Taylor, Johanna; Siddiqi, Najma	2021	Impact of severe mental illness on healthcare use and health outcomes for people with type 2 diabetes: a longitudinal observational study in England	Not relevant (title and abstract screening)
434	Handelsman, Y.; Anderson, J. E.; Bakris, G. L.; Ballantyne, C. M.; Beckman, J. A.; Bhatt, D. L.; Bloomgarden, Z. T.; Bozkurt, B.; Budoff, M. J.; Butler, J.; Dagogo-Jack, S.; de Boer, I. H.; DeFronzo, R. A.; Eckel, R. H.; Einhorn, D.; Fonseca, V. A.; Green, J. B.; Grunberger, G.; Guerin, C.; Inzucchi, S. E.; Jellinger, P. S.; Kosiborod, M. N.; Kushner, P.; Lepor, N.; Mende, C. W.; Michos, E. D.; P…	2022	DCRM Multispecialty Practice Recommendations for the management of diabetes, cardiorenal, and metabolic diseases	Not focussed on quality indicators
435	Hanley, J.; Fairbrother, P.; Krishan, A.; McCloughan, L.; Padfield, P.; Paterson, M.; Pinnock, H.; Sheikh, A.; Sudlow, C.; Todd, A.; McKinstry, B.	2015	Mixed methods feasibility study for a trial of blood pressure telemonitoring for people who have had stroke/transient ischaemic attack (TIA)	Not relevant (title and abstract screening)
436	Hansen, Dominique; Dendale, Paul; Coninx, Karin; Vanhees, Luc; Piepoli, Massimo F.; Niebauer, Josef; Cornelissen, Veronique; Pedretti, Roberto; Geurts, Eva; Ruiz, Gustavo R.; Corra, Ugo; Schmid, Jean-Paul; Greco, Eugenio; Davos, Constantinos H.; Edelmann, Frank; Abreu, Ana; Rauch, Bernhard; Ambrosetti, Marco; Braga, Simona S.; Barna, Olga; Beckers, Paul; Bussotti, Maurizio; Fagard, Robert; Faggia…	2017	The European Association of Preventive Cardiology Exercise Prescription in Everyday Practice and Rehabilitative Training (EXPERT) tool: A digital training and decision support system for optimized exercise prescription in cardiovascular disease. Concept, definitions and construction methodology	Not focussed on quality indicators
437	Hao, Y.; Liu, J.; Liu, J.; Smith, S. C.; Huo, Y.; Fonarow, G. C.; Ma, C.; Ge, J.; Taubert, K. A.; Morgan, L.; Guo, Y.; Zhang, Q.; Wang, W.; Zhao, D.	2016	Rationale and design of the Improving Care for Cardiovascular Disease in China (CCC) project: A national effort to prompt quality enhancement for acute coronary syndrome	Not relevant (title and abstract screening)
438	Harold, J. G.; Bass, T. A.; Bashore, T. M.; Brindis, R. G.; Brush Jr, J. E.; Burke, J. A.; Dehmer, G. J.; Deychak, Y. A.; Jneid, H.; Jollis, J. G.; Landzberg, J. S.; Levine, G. N.; McClurken, J. B.; Messenger, J. C.; Moussa, I. D.; Muhlestein, J. B.; Pomerantz, R. M.; Sanborn, T. A.; Sivaram, C. A.; White, C. J.; Williams, E. S.	2013	ACCF/AHA/SCAI 2013 update of the clinical competence statement on coronary artery interventional procedures: A report of the american college of cardiology foundation/american heart association/american college of physicians task force on clinical competence and training (writing committee to revise the 2007 clinical competence statement on cardiac interventional procedures)	Not relevant (title and abstract screening)
439	Harper, P.; Pollock, D.; Stephens, M.	2018	Dabigatran persistence and adherence in New Zealand: A nationwide retrospective observational study	Not relevant (title and abstract screening)
440	Harris, M. L.; Dolja-Gore, X.; Kendig, H.; Byles, J. E.	2016	First incident hospitalisation for Australian women aged 70 and beyond: A 10 year examination using competing risks	Not relevant (title and abstract screening)
441	Hasan, B.; Farah, M.; Nayfeh, T.; Amin, M.; Malandris, K.; Abd-Rabu, R.; Shah, S.; Rajjoub, R.; Seisa, M. O.; Saadi, S.; Hassett, L.; Prokop, L. J.; AbuRahma, A. F.; Murad, M. H.	2022	A systematic review supporting the Society for Vascular Surgery Guidelines on the management of carotid artery disease	Not relevant (title and abstract screening)
442	Hassanein, M.; Akbar, M. A. J.; Al-shamiri, M.; Amir, A.; Amod, A.; Chudleigh, R.; Elhadd, T.; Heshmat, H.; Jibani, M.; Al Saleh, Y. M.	2022	Management of Diabetes and Hypertension within the Gulf Region: Updates on Treatment Practices and Therapies	Not relevant (title and abstract screening)
443	Hasse, B.; Tarr, P. E.; Marques-Vidal, P.; Waeber, G.; Preisig, M.; Mooser, V.; Valeri, F.; Djalali, S.; Andri, R.; Bernasconi, E.; Calmy, A.; Cavassini, M.; Vernazza, P.; Battegay, M.; Weber, R.; Senn, O.; Vollenweider, P.; Ledergerber, B.	2015	Strong Impact of Smoking on Multimorbidity and Cardiovascular Risk Among Human Immunodeficiency Virus-Infected Individuals in Comparison With the General Population	Not relevant (title and abstract screening)
444	Haws, Joanne M.	2014	Novel oral anticoagulants: where they fit in clinical practice	Not relevant (title and abstract screening)
445	Haykin, L. A.; Francke, J. A.; Abapali, A.; Yakubu, E.; Dambayi, E.; Jackson, E. F.; Aborigo, R.; Awuni, D.; Nonterah, E. A.; Oduro, A. R.; Bawah, A. A.; Phillips, J. F.; Heller, D. J.	2020	Adapting a nurse-led primary care initiative to cardiovascular disease control in Ghana: a qualitative study	Not relevant (title and abstract screening)
446	Haynes, M. J.; Vincent, K.; Fischhoff, C.; Bremner, A. P.; Lanlo, O.; Hankey, G. J.	2012	Assessing the risk of stroke from neck manipulation: A systematic review	Not relevant (title and abstract screening)
447	He, H.; Chen, G.; Gao, J.; Liu, Y.; Zhang, C.; Liu, C.; Li, H.; He, Q.; Li, J.; Wang, J.	2018	Xue-Fu-Zhu-Yu capsule in the treatment of qi stagnation and blood stasis syndrome: a study protocol for a randomised controlled pilot and feasibility trial	Not relevant (title and abstract screening)
448	He, S.; Wu, S.; Zeng, Q.; Zhang, S.; Lin, S.; Zhang, C.; Cui, X.; Liu, M.	2012	Assessment of methodological quality and outcome measures of acute stroke randomized controlled trials in China in recent 15 years	Not relevant (title and abstract screening)
449	Healy, P.; Gordijn, S.; Ganzevoort, W.; Beune, I.; Baschat, A.; Khalil, A.; Kenny, L.; Bloomfield, F.; Daly, M.; Papageorghiou, A.; Devane, D.	2018	Core Outcome Set for GROwth restriction: DeVeloping Endpoints (COSGROVE)	Not relevant (title and abstract screening)
450	Heida, Karst Y.; Bots, Michiel L.; de Groot, Christianne Jm; van Dunne, Frederique M.; Hammoud, Nurah M.; Hoek, Annemiek; Laven, Joop Se; Maas, Angela Hem; Roeters van Lennep, Jeanine E.; Velthuis, Birgitta K.; Franx, Arie	2016	Cardiovascular risk management after reproductive and pregnancy-related disorders: A Dutch multidisciplinary evidence-based guideline	Not relevant (title and abstract screening)
451	Hendricks-Sturrup, R. M.; Lu, C. Y.	2019	Understanding implementation challenges to genetic testing for familial hypercholesterolemia in the United States	Not relevant (title and abstract screening)
452	Hepworth, L. R.; Rowe, F. J.; Harper, R.; Jarvis, K.; Shipman, T.; Rodgers, H.	2015	Patient reported outcome measures for visual impairment after stroke: A systematic review	Not relevant (title and abstract screening)
453	Hermida, R. C.	2016	Sleep-time ambulatory blood pressure as a prognostic marker of vascular and other risks and therapeutic target for prevention by hypertension chronotherapy: Rationale and design of the Hygia Project	Not relevant (title and abstract screening)
454	Hermida, R. C.; Crespo, J. J.; Dominguez-Sardina, M.; Otero, A.; Moya, A.; Rios, M. T.; Sineiro, E.; Castineira, M. C.; Callejas, P. A.; Pousa, L.; Salgado, J. L.; Duran, C.; Sanchez, J. J.; Fernandez, J. R.; Mojon, A.; Ayala, D. E.	2020	Bedtime hypertension treatment improves cardiovascular risk reduction: The Hygia Chronotherapy Trial	Not relevant (title and abstract screening)
455	Hernandez, I.; Gabriel, N.; He, M.; Guo, J.; Tadrous, M.; Suda, K. J.; Magnani, J. W.	2021	COVID-19 and Anticoagulation for Atrial Fibrillation: An Analysis of US Nationwide Pharmacy Claims Data	Not relevant (title and abstract screening)
456	Hero, C.; Svensson, A. M.; Gidlund, P.; Gudbjornsdottir, S.; Eliasson, B.; Eeg-Olofsson, K.	2016	LDL cholesterol is not a good marker of cardiovascular risk in Type 1 diabetes	Not relevant (title and abstract screening)
457	Herrera, Ana Lucia; GÃ³ngora-Rivera, Fernando; Muruet, Walter; Villarreal, HÃ©ctor Jorge; GutiÃ©rrez-Herrera, Mildred; Huerta, Lena; Carrasco, Diana; Soto-GarcÃ­a, Anally; Espinosa-Ortega, Meztli	2015	Implementation of a stroke registry is associated with an improvement in stroke performance measures in a tertiary hospital in Mexico	Not relevant (title and abstract screening)
458	Hilvo, M.; Vasile, V. C.; Donato, L. J.; Hurme, R.; Laaksonen, R.	2020	Ceramides and Ceramide Scores: Clinical Applications for Cardiometabolic Risk Stratification	Not relevant (title and abstract screening)
459	Hissett, J.; Folks, B.; Coombs, L.; LeBlanc, W.; Pace, W. D.	2014	Effects of changing guidelines on prescribing aspirin for primary prevention of cardiovascular events	Not relevant (title and abstract screening)
460	Hnepa, Y. Y.; Chopey, I. V.; Chubirko, K. I.; Bratasyuk, A. M.	2021	SHORT- AND LONG-TERM EFFECTS OF NSAIDS ON THE GASTROINTESTINAL MUCOSA: COMPLEX ANALYSIS OF BENEFITS AND COMPLICATIONS PREVENTION	Not relevant (title and abstract screening)
461	Ho, A. K.; Bartels, C. M.; Thorpe, C. T.; Pandhi, N.; Smith, M. A.; Johnson, H. M.	2016	Achieving Weight Loss and Hypertension Control among Obese Adults: A US Multidisciplinary Group Practice Observational Study	Not relevant (title and abstract screening)
462	Ho, C. L. B.; Breslin, M.; Doust, J.; Reid, C. M.; Nelson, M. R.	2018	Effectiveness of blood pressure-lowering drug treatment by levels of absolute risk: Post hoc analysis of the Australian National Blood Pressure Study	Not relevant (title and abstract screening)
463	Ho, C. L. B.; Chowdhury, E. K.; Doust, J.; Nelson, M. R.; Reid, C. M.	2021	The effect of taking blood pressure lowering medication at night on cardiovascular disease risk. A systematic review	Not relevant (title and abstract screening)
464	Hobbs, F. D. R.; Taylor, C. J.; Jan Geersing, G.; Rutten, F. H.; Brouwer, J. R.	2016	European Primary Care Cardiovascular Society (EPCCS) consensus guidance on stroke prevention in atrial fibrillation (SPAF) in primary care	Consensus statement or guideline
465	Hobbs, T.; Caso, R.; McMahon, D.; Nymark, M.	2014	A novel, multi-ingredient supplement to manage elevated blood lipids in patients with no evidence of cardiovascular disease: a pilot study	Not relevant (title and abstract screening)
466	Hohls, J. K.; Beer, K.; Arolt, V.; Haverkamp, W.; Kuhlmann, S. L.; Martus, P.; Waltenberger, J.; Rieckmann, N.; Muller-Nordhorn, J.; Strohle, A.	2020	Association between heart-focused anxiety, depressive symptoms, health behaviors and healthcare utilization in patients with coronary heart disease	Not relevant (title and abstract screening)
467	Hohmann, C.; Neumann-Haefelin, T.; Klotz, J. M.; Freidank, A.; Radziwill, R.	2014	Providing systematic detailed information on medication upon hospital discharge as an important step towards improved transitional care	Not relevant (title and abstract screening)
468	Holm, N. J.; Moller, T.; Adamsen, L.; Dalsgaard, L. T.; Biering-Sorensen, F.; Schou, L. H.	2019	Health promotion and cardiovascular risk reduction in people with spinal cord injury: Physical activity, healthy diet and maintenance after discharge -protocol for a prospective national cohort study and a preintervention- postintervention study	Not relevant (title and abstract screening)
469	Homco, J.; Carabin, H.; Nagykaldi, Z.; Garwe, T.; Duffy, F. D.; Kendrick, D.; Martinez, S.; Zhao, Y. D.; Stoner, J.	2020	Validity of Medical Record Abstraction and Electronic Health Record-Generated Reports to Assess Performance on Cardiovascular Quality Measures in Primary Care	Primary care data collection - no definitions on indicators
470	Honigberg, Michael C.; Chang, Lee-Shing; McGuire, Darren K.; Plutzky, Jorge; Aroda, Vanita R.; Vaduganathan, Muthiah	2020	Use of Glucagon-Like Peptide-1 Receptor Agonists in Patients With Type 2 Diabetes and Cardiovascular Disease: A Review	Not relevant (title and abstract screening)
471	Hooker, S. A.; Stadem, P.; Sherman, M. D.; Ricco, J.	2020	Patient loneliness in an urban, underserved family medicine residency clinic: Prevalence and relationship to health care utilization	Not relevant (title and abstract screening)
472	Horn, S. D.; Dejong, G.; Deutscher, D.	2012	Practice-based evidence research in rehabilitation: An alternative to randomized controlled trials and traditional observational studies	Not relevant (title and abstract screening)
473	Horne, B. D.; Knight, S.; May, H. T.	2012	Panoptic total cardiovascular risk prediction using all predictors versus optimized risk assessment using variable subsets	Not relevant (title and abstract screening)
474	Horne, Benjamin D.; Muhlestein, Joseph B.; LappÃ©, Donald L.; May, Heidi T.; Le, Viet T.; Bair, Tami L.; Babcock, Daniel; Bride, Daniel; Knowlton, Kirk U.; Anderson, Jeffrey L.	2022	Behavioral Nudges as Patient Decision Support for Medication Adherence: The ENCOURAGE Randomized Controlled Trial	Not relevant (title and abstract screening)
475	Howell, B. A.; Long, J. B.; Edelman, E. J.; McGinnis, K. A.; Rimland, D.; Fiellin, D. A.; Justice, A. C.; Wang, E. A.	2016	Incarceration History and Uncontrolled Blood Pressure in a Multi-Site Cohort	Not relevant (title and abstract screening)
476	Hu, F.; Warren, J.; Exeter, D. J.	2019	Geography and patient history in long-term lipid lowering medication adherence for primary prevention of cardiovascular disease	Not relevant (title and abstract screening)
477	Hu, Y.; Hu, Z.; Wang, S.; Dong, X.; Xiao, C.; Jiang, M.; Lv, A.; Zhang, W.; Liu, R.	2013	Protective effects of Huang-Lian-Jie-Du-Tang and its component group on collagen-induced arthritis in rats	Not relevant (title and abstract screening)
478	Hu, Y.; Liu, X.; Zhang, T.; Chen, C.; Dong, X.; Can, Y.; Liu, P.	2020	Behavioral and Biochemical Effects of KXS on Postmyocardial Infarction Depression	Not relevant (title and abstract screening)
479	Hua, H.; Sur, N.; Choi, J.; Polineni, S.; Lee, L.; Chaturvedi, S.	2020	The Use of Oral Anticoagulants in Patients with Atrial Fibrillation in the Emergency Department	Not relevant (title and abstract screening)
480	Huber, C. A.; Meyer, M. R.; Steffel, J.; Blozik, E.; Reich, O.; Rosemann, T.	2019	Post-myocardial Infarction (MI) Care: Medication Adherence for Secondary Prevention After MI in a Large Real-world Population	Not relevant (title and abstract screening)
481	Huber, K.; Connolly, S. J.; Kher, A.; Christory, F.; Dan, G. A.; Hatala, R.; Kiss, R. G.; Meier, B.; Merkely, B.; Pieske, B.; Potpara, T.; Stepinska, J.; Klun, N. V.; Vinereanu, D.; Widimsky, P.	2013	Practical use of dabigatran etexilate for stroke prevention in atrial fibrillation	Not relevant (title and abstract screening)
482	Hudson, B.; Zarifeh, A.; Young, L.; Wells, J. E.	2012	Patients' expectations of screening and preventive treatments	Not relevant (title and abstract screening)
483	Hultgren, F.; Jonasson, G.; Billhult, A.	2014	From resistance to rescue--patients' shifting attitudes to antihypertensives: a qualitative study	Not relevant (title and abstract screening)
484	Hung, W.	2014	Self-monitoring and self-titration of antihypertensive medications result in better systolic blood pressure control	Not relevant (title and abstract screening)
485	Huntink, E.; Heijmans, N.; Wensing, M.; van Lieshout, J.	2013	Effectiveness of a tailored intervention to improve cardiovascular risk management in primary care: Study protocol for a randomised controlled trial	Not relevant (title and abstract screening)
486	Husain, M. J.; Haider, M. S.; Tarannum, R.; Jubayer, S.; Bhuiyan, M. R.; Kostova, D.; Moran, A. E.; Choudhury, S. R.	2022	Cost of primary care approaches for hypertension management and risk-based cardiovascular disease prevention in Bangladesh: a HEARTS costing tool application	Not relevant (title and abstract screening)
487	Hwang, A. S.; Harding, A. S.; Chang, Y.; O'Keefe, S. M.; Horn, D. M.; Clark, A. L.	2019	An audit and feedback intervention to improve internal medicine residents' performance on ambulatory quality measures: A randomized controlled trial	Not relevant (title and abstract screening)
488	Hylek, E.	2013	Anticoagulation therapy for atrial fibrillation	Not relevant (title and abstract screening)
489	Hylek, E. M.; Ko, D.; Cove, C. L.	2014	Gaps in translation from trials to practice: Non-vitamin K antagonist oral anticoagulants (NOACs) for stroke prevention in atrial fibrillation	Not relevant (title and abstract screening)
490	Hyun, K.; Brieger, D.; Chow, C. K.; Ilton, M.; Amos, D.; Alford, K.; Roberts-Thomson, P.; Santo, K.; Atkins, E. R.; Redfern, J.	2016	Impact of medical consultation frequency on risk factors and medications 6 months after acute coronary syndrome	Not relevant (title and abstract screening)
491	Ikeda, Y.; Shimada, K.; Teramoto, T.; Uchiyama, S.; Yamazaki, T.; Oikawa, S.; Sugawara, M.; Ando, K.; Murata, M.; Yokoyama, K.; Ishizuka, N.	2014	Low-dose aspirin for primary prevention of cardiovascular events in japanese patients 60 years or older with atherosclerotic risk factors: A randomized clinical trial	Not relevant (title and abstract screening)
492	Ingenhoff, R.; Nandawula, J.; Siddharthan, T.; Ssekitoleko, I.; Munana, R.; Bodnar, B. E.; Weswa, I.; Kirenga, B. J.; Mutungi, G.; van der Giet, M.; Kalyesubula, R.; Knauf, F.	2022	Effectiveness of a community health worker-delivered care intervention for hypertension control in Uganda: study protocol for a stepped wedge, cluster randomized control trial	Study protocol
493	Insani, W. N.; Whittlesea, C.; Ju, C.; Man, K. K. C.; Alwafi, H.; Alsharif, A.; Chapman, S.; Wei, L.	2022	Statin-related adverse drug reactions in UK primary care consultations: A retrospective cohort study to evaluate the risk of cardiovascular events and all-cause mortality	Not relevant (title and abstract screening)
494	Islam, J. Y.; Zaman, M. M.; Haq, S. A.; Ahmed, S.; Al- Quadir, Z.	2018	Epidemiology of hypertension among Bangladeshi adults using the 2017 ACC/AHA Hypertension Clinical Practice Guidelines and Joint National Committee 7 Guidelines	Not relevant (title and abstract screening)
495	Ismail, K.; Stahl, D.; Bayley, A.; Twist, K.; Stewart, K.; Ridge, K.; Britneff, E.; Ashworth, M.; de Zoysa, N.; Rundle, J.; Cook, D.; Whincup, P.; Treasure, J.; McCrone, P.; Greenough, A.; Winkley, K.	2019	Enhanced motivational interviewing for reducing weight and increasing physical activity in adults with high cardiovascular risk: The MOVE IT three-arm RCT	Not relevant (title and abstract screening)
496	Itzhak, B.; Home, P.	2021	Heart failure management; a perspective from diabetes care	Not relevant (title and abstract screening)
497	Izquierdo-Palomares, J. M.; Fernandez-Tabera, J. M.; Plana, M. N.; Anino Alba, A.; Gomez Alvarez, P.; Fernandez-Esteban, I.; Saiz, L. C.; Martin-Carrillo, P.; Pinar Lopez, O.	2016	Chronotherapy versus conventional statins therapy for the treatment of hyperlipidaemia	Not relevant (title and abstract screening)
498	Izquierdo-Palomares, J. M.; Fernandez-Tabera, J. M.; Plana, M. N.; Anino Alba, A.; Gomez Alvarez, P.; Fernandez-Esteban, I.; Saiz, L. C.; Martin-Carrillo, P.; Pinar Lopez, O.	2016	Chronotherapy versus conventional statins therapy for the treatment of hyperlipidaemia	Not relevant (title and abstract screening)
499	Izuka, Nkeonye J.; Alexander, Matthew A. W.; Balasooriya-Smeekens, Chantal; Mant, Jonathan; De Simoni, Anna	2017	How do stroke survivors and their carers use practitioners' advice on secondary prevention medications? Qualitative study of an online forum	Not relevant (title and abstract screening)
500	Jabareen, A.; Leker, R. R.; Eyal, S.; Ekstein, D.	2018	Treatment with antiepileptic drugs in patients with stroke. A change in clinical practice may be required	Not relevant (title and abstract screening)
501	Jackevicius, Cynthia A.; Tsadok, Meytal Agvil; Essebag, Vidal; Atzema, Clare; Eisenberg, Mark J.; Tu, Jack V.; Lu, Lingyun; Rahme, Elham; Ho, P. Michael; Turakhia, Mintu; Humphries, Karin H.; Behlouli, Hassan; Zhou, Limei; Pilote, Louise	2017	Early non-persistence with dabigatran and rivaroxaban in patients with atrial fibrillation	Not relevant (title and abstract screening)
502	Jacob, Louis; Kostev, Karel	2017	Conflicts at work are associated with a higher risk of cardiovascular disease	Not relevant (title and abstract screening)
503	Jacobs, V.; May, H. T.; Bair, T. L.; Crandall, B. G.; Cutler, M. J.; Day, J. D.; Mallender, C.; Osborn, J. S.; Stevens, S. M.; Weiss, J. P.; Woller, S. C.; Bunch, T. J.	2016	Long-Term Population-Based Cerebral Ischemic Event and Cognitive Outcomes of Direct Oral Anticoagulants Compared with Warfarin among Long-term Anticoagulated Patients for Atrial Fibrillation	Not relevant (title and abstract screening)
504	Jafar, T. H.; Tan, N. C.; Allen, J. C.; Finkelstein, E. A.; Goh, P.; Moey, P.; Quah, J. H. M.; Hwang, S. W.; Bahadin, J.; Thiagarajah, A. G.; Chan, J.; Kang, G.; Koong, A.	2018	Management of hypertension and multiple risk factors to enhance cardiovascular health in Singapore: The SingHypertension cluster randomized trial	Not relevant (title and abstract screening)
505	Jaishankar, T.; Keerthi, K.; Natarajan, K.; Kanamma, S.	2021	A study on the relationship between small dense ldl and an extended lipid profile, including non-hdl, apo-lipoproteins, and their ratio in the diagnosis of cardiovascular risk	Not relevant (title and abstract screening)
506	Jakobsson, Stina; Irewall, Anna-Lotta; Bjorklund, Fredrik; Mooe, Thomas	2015	Cardiovascular secondary prevention in high-risk patients: a randomized controlled trial sub-study	Not relevant (title and abstract screening)
507	Jamison, J.; Graffy, J.; Mullis, R.; Mant, J.; Sutton, S.	2016	Stroke survivors', caregivers' and GPs' attitudes towards a polypill for the secondary prevention of stroke: A qualitative interview study	Not relevant (title and abstract screening)
508	Jamison, James; Graffy, Jonathan; Mullis, Ricky; Mant, Jonathan; Sutton, Stephen	2016	Barriers to medication adherence for the secondary prevention of stroke: a qualitative interview study in primary care	Not relevant (title and abstract screening)
509	Jansen, J.; Bonner, C.; McKinn, S.; Irwig, L.; Glasziou, P.; Doust, J.; Teixeira-Pinto, A.; Hayen, A.; Turner, R.; McCaffery, K.	2014	General practitioners' use of absolute risk versus individual risk factors in cardiovascular disease prevention: An experimental study	Not focussed on quality indicators
510	Jansen, J.; McKinn, S.; Bonner, C.; Irwig, L.; Doust, J.; Glasziou, P.; Bell, K.; Naganathan, V.; McCaffery, K.	2017	General practitioners' decision making about primary prevention of cardiovascular disease in older adults: A qualitative study	Not relevant (title and abstract screening)
511	Jansen, J.; McKinn, S.; Bonner, C.; Irwig, L.; Doust, J.; Glasziou, P.; Nickel, B.; van Munster, B.; McCaffery, K.	2015	Systematic review of clinical practice guidelines recommendations about primary cardiovascular disease prevention for older adults	Consensus statement or guideline
512	Jansen, J.; McKinn, S.; Bonner, C.; Muscat, D. M.; Doust, J.; McCaffery, K.	2019	Shared decision-making about cardiovascular disease medication in older people: A qualitative study of patient experiences in general practice	Not relevant (title and abstract screening)
513	Jara, M.; Wentworth, Iii C.; Lanes, S.	2012	A new user cohort study comparing the safety of long-acting inhaled bronchodilators in COPD	Not relevant (title and abstract screening)
514	Jaspers, N. E. M.; Ridker, P. M.; Dorresteijn, J. A. N.; Visseren, F. L. J.	2018	The prediction of therapy-benefit for individual cardiovascular disease prevention: Rationale, implications, and implementation	Not relevant (title and abstract screening)
515	Jeemon, P.; Severin, T.; Amodeo, C.; Balabanova, D.; Campbell, N. R. C.; Gaita, D.; Kario, K.; Khan, T.; Melifonwu, R.; Moran, A.; Ogola, E.; Ordunez, P.; Perel, P.; Pineiro, D.; Pinto, F. J.; Schutte, A. E.; Wyss, F. S.; Yan, L. L.; Poulter, N. R.; Prabhakaran, D.	2021	World heart federation roadmap for hypertension - A 2021 update	Not relevant (title and abstract screening)
516	Jessani, S.; Bux, R.; Jafar, T. H.	2014	Prevalence, determinants, and management of chronic kidney disease in Karachi, Pakistan - A community based cross-sectional study	Not relevant (title and abstract screening)
517	Jia, Weiping; Weng, Jianping; Zhu, Dalong; Ji, Linong; Lu, Juming; Zhou, Zhiguang; Zou, Dajin; Guo, Lixin; Ji, Qiuhe; Chen, Li; Chen, Liming; Dou, Jingtao; Guo, Xiaohui; Kuang, Hongyu; Li, Ling; Li, Qifu; Li, Xiaoying; Liu, Jing; Ran, Xingwu; Shi, Lixin; Song, Guangyao; Xiao, Xinhua; Yang, Liyong; Zhao, Zhigang; Chinese Diabetes, Society	2019	Standards of medical care for type 2 diabetes in China 2019	Consensus statement or guideline
518	Jiang, J.; Hong, T.; Yu, R.; Zhang, Y.; Liu, Z.; Huo, Y.	2012	Knowledge of secondary prevention guidelines for coronary heart disease: Results from a physicians' survey in China	Not relevant (title and abstract screening)
519	Jiang, Wei; Tang, Wen; Song, Yunling; Feng, Yali; Zhou, Yuesan; Li, Lang; Tan, Botao	2022	Effectiveness of repetitive transcranial magnetic stimulation against poststroke urinary incontinence: a study protocol for a randomized controlled trial	Not relevant (title and abstract screening)
520	Jo, So-Ra; Joh, Ju-Youn; Jeong, Ju-Ri; Kim, Sun; Kim, Yeon-Pyo	2015	Health Behaviors of Korean Gastric Cancer Survivors with Hypertension: A Propensity Analysis of KNHANES III-V (2005-2012)	Not relevant (title and abstract screening)
521	Johansen, N. J.; Dejgaard, T. F.; Lund, A.; Vilsboll, T.; Andersen, H. U.; Knop, F. K.	2018	Protocol for Meal-time Administration of Exenatide for Glycaemic Control in Type 1 Diabetes Cases (The MAG1C trial): A randomised, double-blinded, placebo-controlled trial	Not relevant (title and abstract screening)
522	Johnson, C.; Lane, H.; Barber, P. A.; Charleston, A.	2012	Medication compliance in ischaemic stroke patients	Not relevant (title and abstract screening)
523	Johnson, H. M.; Sullivan-Vedder, L.; Kim, K.; McBride, P. E.; Smith, M. A.; LaMantia, J. N.; Fink, J. T.; Knutson Sinaise, M. R.; Zeller, L. M.; Lauver, D. R.	2019	Rationale and study design of the MyHEART study: A young adult hypertension self-management randomized controlled trial	Not relevant (title and abstract screening)
524	Jordan, K. P.; Rathod-Mistry, T.; Bailey, J.; Chen, Y.; Clarson, L.; Denaxas, S.; Hayward, R. A.; Hemingway, H.; van der Windt, D. A.; Mamas, M. A.	2022	Long-Term Cardiovascular Risk and Management of Patients Recorded in Primary Care With Unattributed Chest Pain: An Electronic Health Record Study	Not relevant (title and abstract screening)
525	Jorgensen, S. C.; Miljanic, S.; Tabbara, N.; Somanader, D.; Leung, F.; Castro, C.; Tse, C. L.; Law, J.; Fernandes, V.; Lapinsky, S. E.; Malhame, I.; Burry, L.	2022	Inclusion of pregnant and breastfeeding women in non-obstetric randomized controlled trials	Not relevant (title and abstract screening)
526	Jorgensen, T.; Jacobsen, R. K.; Toft, U.; Aadahl, M.; Glumer, C.; Pisinger, C.	2014	Effect of screening and lifestyle counselling on incidence of ischaemic heart disease in general population: Inter99 randomised trial	Not relevant (title and abstract screening)
527	Joubert, J.; Davis, S. M.; Donnan, G. A.; Levi, C.; Gonzales, G.; Joubert, L.; Hankey, G. J.	2020	ICARUSS: An effective model for risk factor management in stroke survivors	Primary care data collection - no definitions on indicators
528	Ju, I.; Banks, E.; Calabria, B.; Ju, A.; Agostino, J.; Korda, R. J.; Usherwood, T.; Manera, K.; Hanson, C. S.; Craig, J. C.; Tong, A.	2018	General practitioners' perspectives on the prevention of cardiovascular disease: Systematic review and thematic synthesis of qualitative studies	Not relevant (title and abstract screening)
529	Jung, Yo Han; Kim, Young Dae; Kim, Jinkwon; Han, Sang Won; Lee, Kyung-Yul	2018	Atrial fibrillation in patients with first-ever stroke: Incidence trends and antithrombotic therapy before the event	Not relevant (title and abstract screening)
530	Juraschek, S. P.; Lipsitz, L. A.; Beach, J. L.; Mukamal, K. J.	2019	Association of Orthostatic Hypotension Timing with Clinical Events in Adults with Diabetes and Hypertension: Results from the ACCORD Trial	Not relevant (title and abstract screening)
531	KÃ¶nigsbrÃ¼gge, Oliver; Simon, Alexander; Domanovits, Hans; Pabinger, Ingrid; Ay, Cihan	2016	Thromboembolic events, bleeding, and drug discontinuation in patients with atrial fibrillation on anticoagulation: a prospective hospital-based registry	Not relevant (title and abstract screening)
532	Kain, K.; Brockway, M.; Ishfaq, T.; Merrick, M.; Mahmood, H.; Ingoe, J. C.; Law, G. R.; Sohrabi, S.; Wheatcroft, S.; Scott, D. J. A.	2013	Ankle pressures in UK South Asians with diabetes mellitus: A case control study	Not relevant (title and abstract screening)
533	Kamara, S.; Singh, S.	2012	What are the patient-held illness beliefs after a transient ischaemic attack, and do they determine secondary prevention activities: an exploratory study in a North London General Practice	Not relevant (title and abstract screening)
534	Kane, J.; Landes, M.; Carroll, C.; Nolen, A.; Sodhi, S.	2017	A systematic review of primary care models for non-communicable disease interventions in Sub-Saharan Africa	Not relevant (title and abstract screening)
535	Kane, S. F.	2017	The effects of oral health on systemic health	Not relevant (title and abstract screening)
536	Kang, H. B.; Choi, M.; Yoon, S. G.; Cho, Y. S.; Je, N. K.	2018	In-hospital prescriptions of secondaryprevention medications for post-acute coronary syndrome patients in South Korea	Not relevant (title and abstract screening)
537	Kankaanranta, H.; Ilmarinen, P.; Kankaanranta, T.; Tuomisto, L. E.	2015	Seinajoki adult asthma study (SAAS): A protocol for a 12-year real-life follow-up study of new-onset asthma diagnosed at adult age and treated in primary and specialised care	Not relevant (title and abstract screening)
538	Kapoor, A.; Amroze, A.; Golden, J.; Crawford, S.; Oâ€™Day, K.; Elhag, R.; Nagy, A.; Lubitz, S. A.; Saczynski, J. S.; Mathew, J.; McManus, D. D.	2018	SUPPORT-AF: Piloting a multi-faceted, electronic medical record-based intervention to improve prescription of anticoagulation	Not relevant (title and abstract screening)
539	Kardas, P.	2013	An education-behavioural intervention improves adherence to statins	Not relevant (title and abstract screening)
540	Karimzadeh, Arian; Leupold, Frauke; Thielmann, Anika; Amarell, Nicola; Klidis, Kerstin; Schroeder, Verena; Kersting, Christine; Ose, Claudia; Joeckel, Karl-Heinz; Weltermann, Birgitta	2021	Optimizing blood pressure control by an Information Communication Technology-supported case management (PIA study): study protocol for a cluster-randomized controlled trial of a delegation model for general practices	Not relevant (title and abstract screening)
541	Kario, K.	2020	The HOPE Asia Network activity for "zero" cardiovascular events in Asia: Overview 2020	Not relevant (title and abstract screening)
542	Kario, Kazuomi; Hoshide, Satoshi; Chia, Yook-Chin; Buranakitjaroen, Peera; Siddique, Saulat; Shin, Jinho; Turana, Yuda; Park, Sungha; Tsoi, Kelvin; Chen, Chen-Huan; Cheng, Hao-Min; Fujiwara, Takeshi; Li, Yan; Huynh, Van Minh; Nagai, Michiaki; Nailes, Jennifer; Sison, Jorge; Soenarta, Arieska Ann; Sogunuru, Guru Prasad; Sukonthasarn, Apichard; Tay, Jam Chin; Teo, Boon Wee; Verma, Narsingh; Wang, T…	2021	Guidance on ambulatory blood pressure monitoring: A statement from the HOPE Asia Network	Not relevant (title and abstract screening)
543	Karliner, L.; Marks, A.; Mutha, S.	2016	Reducing Health Care Disparities for Minority Women in the Era of the Affordable Care Act: Opportunities within Primary Care	Not relevant (title and abstract screening)
544	Karner, Anita; Nilsson, Staffan; Jaarsma, Tiny; Andersson, Agneta; Wirehn, Ann-Britt; Wodlin, Peter; Hjelmfors, Lisa; Tingstrom, Pia	2012	The effect of problem-based learning in patient education after an event of CORONARY heart disease--a randomised study in PRIMARY health care: design and methodology of the COR-PRIM study	Not relevant (title and abstract screening)
545	Kasapoglu, B.; Turkay, C.; Yalcin, K. S.; Carlioglu, A.; Koktener, A.	2016	Role of gamma-glutamyl transferase levels in prediction of high cardiovascular risk among patients with non-alcoholic fatty liver disease	Not relevant (title and abstract screening)
546	Kasargod, C.; Devlin, G.; Lee, M.; White, H. D.; Kerr, A. J.	2020	Prescribing Performance Post-Acute Coronary Syndrome Using a Composite Medication Indicator: ANZACS-QI 24	Not relevant (title and abstract screening)
547	Kaspar, M.; Baumgartner, I.; Staub, D.; Drexel, H.; Thalhammer, C.	2019	Non-invasive ultrasound-based imaging of atherosclerosis	Not relevant (title and abstract screening)
548	Kassab, Y. W.; Iqbal, M. S.; Aldahoul, H. K.; Humayra, S.; Iqbal, M. Z.	2020	Impact of prescribers' adherence to clinical practice guidelines for hypertension on hypertension control	Not primary care setting
549	Kasteleyn, M. J.; Wezendonk, A.; Vos, R. C.; Numans, M. E.; Jansen, H.; Rutten, G. E.	2014	Repeat prescriptions of guideline-based secondary prevention medication in patients with type 2 diabetes and previous myocardial infarction in Dutch primary care	Primary care data collection - no definitions on indicators
550	Katon, W.; Russo, J.; Lin, E. H. B.; Schmittdiel, J.; Ciechanowski, P.; Ludman, E.; Peterson, D.; Young, B.; Von Korff, M.	2012	Cost-effectiveness of a multicondition collaborative care intervention	Not relevant (title and abstract screening)
551	Katula, J. A.; Dressler, E. V.; Kittel, C. A.; Harvin, L. N.; Almeida, F. A.; Wilson, K. E.; Michaud, T. L.; Porter, G. C.; Brito, F. A.; Goessl, C. L.; Jasik, C. B.; Sweet, C. M. C.; Schwab, R.; Estabrooks, P. A.	2022	Effects of a Digital Diabetes Prevention Program: An RCT	Not relevant (title and abstract screening)
552	Kaur, P.; Kunwar, A.; Sharma, M.; Durgad, K.; Gupta, S.; Bangar, S. D.; Bharadwaj, V.; Bharadwaj, R.; Bitragunta, S.; Chintala, S.; Chakma, T. K.; Chandran, D.; Chavan, T. A.; Dar, S.; Das, B.; Dhaliwal, R. S.; Gill, S. S.; Gopal, B.; Immanuel, A. B.; Jain, T.; Jogewar, P.; Joshi, C.; Khanna, A.; Khedkar, S. N.; Krishna, A.; Kumar, N.; Kumar, V.; Madhavi, M.; Ganeshkumar, P.; Pathni, A. K.; Ponna…	2022	The India Hypertension Control Initiative-early outcomes in 26 districts across five states of India, 2018-2020	Not relevant (title and abstract screening)
553	Kawatkar, Aniket A.; Sharp, Adam L.; Baecker, Aileen S.; Natsui, Shaw; Redberg, Rita F.; Lee, Ming-Sum; Ferencik, Maros; Wu, Yi-Lin; Shen, Ernest; Zheng, Chengyi; Musigdilok, Visanee V.; Gould, Michael K.; Goodacre, Steve; Thokala, Praveen; Sun, Benjamin C.	2020	Early Noninvasive Cardiac Testing After Emergency Department Evaluation for Suspected Acute Coronary Syndrome	Not relevant (title and abstract screening)
554	Kaye, C. I.	2012	Genetic service delivery: Infrastructure, assessment and information	Not relevant (title and abstract screening)
555	Kennedy, M.; Roberts, A.	2013	Complex type 2 diabetes mellitus: Management challenges and pitfalls	Not relevant (title and abstract screening)
556	Kern, R.; Nagayama, M.; Toyoda, K.; Steiner, T.; Hennerici, M. G.; Shinohara, Y.	2013	Comparison of the European and Japanese guidelines for the management of ischemic stroke	Not relevant (title and abstract screening)
557	Kernan, W. N.; Viera, A. J.; Billinger, S. A.; Bravata, D. M.; Stark, S. L.; Kasner, S. E.; Kuritzky, L.; Towfighi, A.	2021	Primary Care of Adult Patients after Stroke: A Scientific Statement from the American Heart Association/American Stroke Association	Consensus statement or guideline
558	Kerry, S. M.; Markus, H. S.; Khong, T. K.; Cloud, G. C.; Tulloch, J.; Coster, D.; Ibison, J.; Oakeshott, P.	2013	Home blood pressure monitoring with nurse-led telephone support among patients with hypertension and a history of stroke: A community-based randomized controlled trial	Not relevant (title and abstract screening)
559	Kesar, A.; Baluch, A.; Barber, O.; Hoffmann, H.; Jovanovic, M.; Renz, D.; Stopak, B. L.; Wicks, P.; Gilbert, S.	2021	Actionable absolute risk prediction of atherosclerotic cardiovascular disease: A behavior-management approach based on data from 464,547 UK Biobank participants	Not relevant (title and abstract screening)
560	Keyserling, T. C.; Sheridan, S. L.; Draeger, L. B.; Finkelstein, E. A.; Gizlice, Z.; Kruger, E.; Johnston, L. F.; Sloane, P. D.; Samuel-Hodge, C.; Evenson, K. R.; Gross, M. D.; Donahue, K. E.; Pignone, M. P.; Vu, M. B.; Steinbacher, E. A.; Weiner, B. J.; Bangdiwala, S. I.; Ammerman, A. S.	2014	A Comparison of live counseling with a web-based lifestyle and medication intervention to reduce coronary heart disease risk: A randomized clinical trial	Not relevant (title and abstract screening)
561	Khan, A. R.; Dorai, S.; Serry, Y.	2021	Optimising the measurement of blood glucose and cholesterol in patients who had an acute stroke: A quality improvement project	Not relevant (title and abstract screening)
562	Khan, I. D.; Khan, S. A.; Asima, B.; Hussaini, S. B.; Zakiuddin, M.; Faisal, F. A.	2018	Morbidity and mortality amongst Indian Hajj pilgrims: A 3-year experience of Indian Hajj medical mission in mass-gathering medicine	Not relevant (title and abstract screening)
563	Khanam, Masuma; Kitsos, Alex; Stankovich, Jim; Castelino, Ronald; Jose, Matthew; Peterson, Gregory; Wimmer, Barbara; Razi Zaidi, Tabish; Radford, Jan	2019	Association of continuity of care with blood pressure control in patients with chronic kidney disease and hypertension	Primary care data collection - no definitions on indicators
564	Khangura, D.; Kurukulasuriya, L. R.; Sowers, J. R.	2016	Treatment of hypertension in diabetes: A contemporary approach with a focus on improving cardiovascular outcomes	Not relevant (title and abstract screening)
565	Khanji, C., Bareil, C., Hudon, E., Goudreau, J., Duhamel, F., Lussier, M. T., ... & Lalonde, L.	2017	Psychometric analysis of the TRANSIT quality indicators for cardiovascular disease prevention in primary care	Not relevant (title and abstract screening)
566	Khanji, Mohammed Y.; Bicalho, Vinicius V. S.; van Waardhuizen, Claudia N.; Ferket, Bart S.; Petersen, Steffen E.; Hunink, M. G. Myriam	2016	Cardiovascular Risk Assessment: A Systematic Review of Guidelines	Consensus statement or guideline
567	Khunti, K.; Griffin, S.; Brennan, A.; Dallosso, H.; Davies, M.; Eborall, H.; Edwardson, C.; Gray, L.; Hardeman, W.; Heathcote, L.; Henson, J.; Morton, K.; Pollard, D.; Sharp, S.; Sutton, S.; Troughton, J.; Yates, T.	2021	Behavioural interventions to promote physical activity in a multiethnic population at high risk of diabetes: PROPELS three-arm RCT	Not focussed on quality indicators
568	Khunti, K.; Hertz, C. L.; Husemoen, L. L. N.; Mocevic, E.; Nordsborg, R. B.; Piltoft, J. S.; Bain, S. C.	2022	Cardiovascular risk factors early in the course of treatment in people with type 2 diabetes without established cardiovascular disease: A population-based observational retrospective cohort study	Not relevant (title and abstract screening)
569	Kibirige, D.; Atuhe, D.; Kampiire, L.; Kiggundu, D. S.; Donggo, P.; Nabbaale, J.; Mwebaze, R. M.; Kalyesubula, R.; Lumu, W.	2017	Access to medicines and diagnostic tests integral in the management of diabetes mellitus and cardiovascular diseases in Uganda: Insights from the ACCODAD study	Not relevant (title and abstract screening)
570	Kim, Hyunah; Lee, Seung-Hwan; Cho, Jae-Hyoung; Lee, Hyunyong; Yim, Hyeon Woo; Yoon, Kun-Ho; Kim, Hun-Sung	2020	Discontinuation rate and reason for discontinuation after sodium-glucose cotransporter 2 inhibitor prescription in real clinical practice	Not relevant (title and abstract screening)
571	Kim, Jinkwon; Bushnell, Cheryl D.; Lee, Hye Sun; Han, Sang Won	2018	Effect of Adherence to Antihypertensive Medication on the Long-Term Outcome After Hemorrhagic Stroke in Korea	Not relevant (title and abstract screening)
572	Kim, L. G.; Wilson, E. C. F.; Davison, W. J.; Clark, A. B.; Myint, P. K.; Potter, J. F.	2020	Self-Monitoring and Management of Blood Pressure in Patients with Stroke or TIA: An Economic Evaluation of TEST-BP, A Randomised Controlled Trial	Not relevant (title and abstract screening)
573	Kim, Soyeun; Shin, Dong Wook; Yun, Jae Moon; Hwang, Yunji; Park, Sue K.; Ko, Young-Jin; Cho, BeLong	2016	Medication Adherence and the Risk of Cardiovascular Mortality and Hospitalization Among Patients With Newly Prescribed Antihypertensive Medications	Not relevant (title and abstract screening)
574	King, T. L.; Tiong, L. L.; Kaman, Z.; Zaw, W. M.; Abdul Aziz, Z.; Chung, L. W.	2020	A hospital-based study on ischaemic stroke characteristics, management, and outcomes in Sarawak: Where do we stand?	Not relevant (title and abstract screening)
575	King, W.; Lacey, A.; White, J.; Farewell, D.; Dunstan, F.; Fone, D.	2017	Equity in healthcare for coronary heart disease, Wales (UK) 2004-2010: A populationbased electronic cohort study	Not relevant (title and abstract screening)
576	Kinnear, Fiona J.; Wainwright, Elaine; Perry, Rachel; Lithander, Fiona E.; Bayly, Graham; Huntley, Alyson; Cox, Jennifer; Shield, Julian Ph; Searle, Aidan	2019	Enablers and barriers to treatment adherence in heterozygous familial hypercholesterolaemia: a qualitative evidence synthesis	Not relevant (title and abstract screening)
577	Kishore, A. K.; Hossain, M. J.; Cameron, A.; Dawson, J.; Vail, A.; Smith, C. J.	2022	Use of risk scores for predicting new atrial fibrillation after ischemic stroke or transient ischemic attack-A systematic review	Not relevant (title and abstract screening)
578	Kitt, J.; Frost, A.; Mollison, J.; Tucker, K. L.; Suriano, K.; Kenworthy, Y.; McCourt, A.; Woodward, W.; Tan, C.; Lapidaire, W.; Mills, R.; Khan, M.; Tunnicliffe, E. M.; Raman, B.; Santos, M.; Roman, C.; Hanssen, H.; MacKillop, L.; Cairns, A.; Thilaganathan, B.; Chappell, L.; Aye, C.; Lewandowski, A. J.; McManus, R. J.; Leeson, P.	2022	Postpartum blood pressure self-management following hypertensive pregnancy: Protocol of the Physician Optimised Post-partum Hypertension Treatment (POP-HT) trial	Not relevant (title and abstract screening)
579	Klein Woolthuis, E. P.; de Grauw, W. J.; van Keeken, S. M.; Akkermans, R. P.; van de Lisdonk, E. H.; Metsemakers, J. F.; van Weel, C.; Klein Woolthuis, Erwin P.; de Grauw, Wim J. C.; van Keeken, Susanne M.; Akkermans, Reinier P.; van de Lisdonk, Eloy H.; Metsemakers, Job F. M.; van Weel, Chris	2013	Vascular outcomes in patients with screen-detected or clinically diagnosed type 2 diabetes: Diabscreen study follow-up	Not relevant (title and abstract screening)
580	Koh, K. H.; Goh, C. C.; Goh, S. C. P.; Koh, Y. L. E.; Tan, N. C.	2020	Blood pressure goal attainment in multi-ethnic Asian patients with hypertension and dyslipidaemia in primary care	Not relevant (title and abstract screening)
581	Kohok, D. D.; Sico, J. J.; Baye, F.; Myers, L.; Coffing, J.; Kamalesh, M.; Bravata, D. M.	2018	Post-stroke hypertension control and receipt of health care services among veterans	Not relevant (title and abstract screening)
582	Kolber, M.; Sharif, N.; Marceau, R.; Szafran, O.	2013	Family practice patients' use of acetylsalicylic acid for cardiovascular disease prevention	Not relevant (title and abstract screening)
583	Koniari, I.; Artopoulou, E.; Velissaris, D.; Mplani, V.; Anastasopoulou, M.; Kounis, N.; de Gregorio, C.; Tsigkas, G.; Karunakaran, A.; Plotas, P.; Ikonomidis, I.	2022	Pharmacologic Rate versus Rhythm Control for Atrial Fibrillation in Heart Failure Patients	Not relevant (title and abstract screening)
584	Konopko, M.; Bienkowski, P.; Wojnar, M.; Samochowiec, J.; Ryglewicz, D. K.; Sienkiewicz-Jarosz, H.	2021	Real-life anti-smoking practices among Polish neurologists	Not relevant (title and abstract screening)
585	Konrad, M.; Jacob, L.; Rapp, M. A.; Kostev, K.	2016	Depression risk in patients with coronary heart disease in Germany	Not relevant (title and abstract screening)
586	Korzh, Oleksii; Nikolenko, Yevgenii; Titkova, Anna; Pavlova, Olena; Vovk, Kira	2021	The Long-Term Clinical Outcomes in Patients after Myocardial Infarction in Primary Care	Not relevant (title and abstract screening)
587	Kotchen, T. A.	2014	Developing hypertension guidelines: An evolving process	Not relevant (title and abstract screening)
588	Kotseva, K.	2015	Implementation of Cardiovascular Disease Prevention Guidelines in Clinical Practice-Can We Do Better?	Not relevant (title and abstract screening)
589	Kotseva, K.; De Backer, G.; De Bacquer, D.; Ryden, L.; Hoes, A.; Grobbee, D.; Maggioni, A.; Marques-Vidal, P.; Jennings, C.; Abreu, A.; Aguiar, C.; Badariene, J.; Bruthans, J.; Cifkova, R.; Davletov, K.; Dilic, M.; Dolzhenko, M.; Gaita, D.; Gotcheva, N.; Hasan-Ali, H.; Jankowski, P.; Lionis, C.; Mancas, S.; Milicic, D.; Mirrakhimov, E.; Oganov, R.; Pogosova, N.; Reiner, Z.; Vulic, D.; Wood, D.	2021	Primary prevention efforts are poorly developed in people at high cardiovascular risk: A report from the European Society of Cardiology EURObservational Research Programme EUROASPIRE v survey in 16 European countries	Not relevant (title and abstract screening)
590	Kotseva, K.; De Bacquer, D.; De Backer, G.; Ryden, L.; Jennings, C.; Gyberg, V.; Abreu, A.; Aguiar, C.; Conde, A. C.; Davletov, K.; Dilic, M.; Dolzhenko, M.; Gaita, D.; Georgiev, B.; Gotcheva, N.; Lalic, N.; Laucevicius, A.; Lovic, D.; Mancas, S.; Milicic, D.; Oganov, R.; Pajak, A.; Pogosova, N.; Reiner, Z.; Vulic, D.; Wood, D.	2016	Lifestyle and risk factor management in people at high risk of cardiovascular disease. A report from the European Society of Cardiology European Action on Secondary and Primary Prevention by Intervention to Reduce Events (EUROASPIRE) IV cross-sectional survey in 14 European regions	Not relevant (title and abstract screening)
591	Kotseva, K.; Jennings, C. S.; Turner, E. L.; Mead, A.; Connolly, S.; Jones, J.; Bowker, T. J.; Wood, D. A.	2012	ASPIRE-2-PREVENT: A survey of lifestyle, risk factor management and cardioprotective medication in patients with coronary heart disease and people at high risk of developing cardiovascular disease in the UK	Not primary care setting
592	Kovacova, B.; Cervenova, J.	2017	Direct oral anticoagulants in real clinical practice: Analysis of patient characteristics and prescribing patterns in a large teaching hospital	Not relevant (title and abstract screening)
593	Kramer, Lena; Hirsch, Oliver; SchlÃ¶ler, Kathrin; TrÃ¤ger, Susanne; Baum, Erika; Donner-Banzhoff, Norbert; SchlÃ¶ssler, Kathrin	2012	Associations between demographic, disease related, and treatment pathway related variables and health related quality of life in primary care patients with coronary heart disease	Not relevant (title and abstract screening)
594	Krishnan, Anand; Mathur, Prashant; Kulothungan, Vaitheeswaran; Salve, Harshal Ramesh; Leburu, Sravya; Amarchand, Ritvik; Nongkynrih, Baridalyne; Chaturvedi, Himanshu Kumar; Ganeshkumar, P.; K S, Vinay Urs; Laxmaiah, Avula; Boruah, Manjit; Kumar, Sanjeev; Patro, Binod Kumar; Raghav, Pankaja Ravi; Rajkumar, Prabu; Sarma, P. Sankara; Sharma, Rinku; Tambe, Muralidhar; Arlappa, N.; Mahanta, Tulika Gos…	2021	Preparedness of primary and secondary health facilities in India to address major noncommunicable diseases: results of a National Noncommunicable Disease Monitoring Survey (NNMS)	Not relevant (title and abstract screening)
595	Kruger, K.; Leppkes, N.; Gehrke-Beck, S.; Herrmann, W.; Algharably, E. A.; Kreutz, R.; Heintze, C.; Filler, I.	2018	Improving long-term adherence to statin therapy: A qualitative study of GPS' experiences in primary care	Not relevant (title and abstract screening)
596	Krzowski, Bartosz; Peller, MichaÅ‚; Boszko, Maria; Hoffman, Paulina; Å»urawska, Natalia; Jaruga, Karolina; Skoczylas, Kamila; Osak, Gabriela; KoÅ‚towski, Åukasz; Grabowski, Marcin; Opolski, Grzegorz; Balsam, PaweÅ‚	2022	Mobile app and digital system for patients after myocardial infarction (afterAMI): study protocol for a randomized controlled trial	Not relevant (title and abstract screening)
597	Kumar, N.; Mohammadnezhad, M.	2022	"Patients would probably be more compliant to therapy if encouraged by those around them": a qualitative study exploring primary care physicians' perceptions on barriers to CVD risk management	Not relevant (title and abstract screening)
598	Kumari, P.; Maurya, K. K.; Bhushan, R.	2021	A prospective study of congestive heart failure and its prognosis using the 3c: Reactive protein as a measure of disease severity	Not relevant (title and abstract screening)
599	Kuneinen, S. M.; Eriksson, J. G.; Kautiainen, H.; Ekblad, M. O.; Korhonen, P. E.	2021	The feasibility and outcome of a community-based primary prevention program for cardiovascular disease in the 21st century	Not relevant (title and abstract screening)
600	Kunwar, A.; Durgad, K.; Kaur, P.; Sharma, M.; Swasticharan, L.; Mallela, M.; Saxena, A.; Tayade, S.; Gill, S.; Gopal, B. K.; Pathni, A. K.; Tullu, F. T.; Dhaliwal, R. S.; Bhargava, B.	2021	Interventions to Ensure the Continuum of Care for Hypertension during the COVID-19 Pandemic in Five Indian States-India Hypertension Control Initiative	Not relevant (title and abstract screening)
601	Labeit, Alexander Michael; Klotsche, Jens; Pieper, Lars; Pittrow, David; Einsle, Franziska; Stalla, Gunter Karl; Lehnert, Hendrik; Silber, Sigmund; Zeiher, Andreas Michael; Marz, Winfried; Wehling, Martin; Wittchen, Hans-Ulrich	2012	Changes in the prevalence, treatment and control of hypertension in Germany? A clinical-epidemiological study of 50.000 primary care patients	Not relevant (title and abstract screening)
602	Lacoste, J. L.; Szymanski, T. W.; Avalon, J. C.; Kabulski, G.; Kohli, U.; Marrouche, N.; Singla, A.; Balla, S.; Jahangir, A.	2022	Atrial Fibrillation Management: A Comprehensive Review with a Focus on Pharmacotherapy, Rate, and Rhythm Control Strategies	Not relevant (title and abstract screening)
603	Ladhani, N. N.; Majumdar, S. R.; Johnson, J. A.; Tsuyuki, R. T.; Lewanczuk, R. Z.; Spooner, R.; Simpson, S. H.	2012	Adding pharmacists to primary care teams reduces predicted long-term risk of cardiovascular events in Type2 diabetic patients without established cardiovascular disease: Results from a randomized trial	Not relevant (title and abstract screening)
604	Lafeber, M.; Grobbee, D. E.; Bots, M. L.; Thom, S.; Webster, R.; Rodgers, A.; Visseren, F. L.; Spiering, W.	2014	The Evening versus Morning Polypill Utilization Study: The TEMPUS rationale and design	Not relevant (title and abstract screening)
605	Lakerveld, J.; Bot, S. D.; Chinapaw, M. J.; van Tulder, M. W.; Kostense, P. J.; Dekker, J. M.; Nijpels, G.	2013	Motivational interviewing and problem solving treatment to reduce type 2 diabetes and cardiovascular disease risk in real life: A randomized controlled trial	Not relevant (title and abstract screening)
606	Lam, S. W.; Russo-Alvarez, G.; Cristiani, C.; Rothberg, M. B.	2017	Development of an Ambulatory Clinical Pharmacy Prioritization Prediction Model for Patients With Diabetes	Not relevant (title and abstract screening)
607	Lane, D. A.; Raichand, S.; Moore, D.; Connock, M.; Fry-Smith, A.; Fitzmaurice, D. A.	2013	Combined anticoagulation and antiplatelet therapy for high-risk patients with atrial fibrillation: a systematic review	Not relevant (title and abstract screening)
608	Langa, K. M.; Levine, D. A.	2014	The diagnosis and management of mild cognitive impairment: A clinical review	Not relevant (title and abstract screening)
609	Langkilde, Lars K.; Bergholdt Asmussen, Mikael; Overgaard, Mikkel	2012	Cost-effectiveness of dabigatran etexilate for stroke prevention in non-valvular atrial fibrillation. Applying RE-LY to clinical practice in Denmark	Not relevant (title and abstract screening)
610	Lanza, G.; Giannandrea, D.; Lanza, J.; Ricci, S.; Gensini, G. F.	2020	Personalized-medicine on carotid endarterectomy and stenting	Not relevant (title and abstract screening)
611	Lanza, G.; Orso, M.; Alba, G.; Bevilacqua, S.; Capoccia, L.; Cappelli, A.; Carrafiello, G.; Cernetti, C.; Diomedi, M.; Dorigo, W.; Faggioli, G.; Giannace, V.; Giannandrea, D.; Giannetta, M.; Lanza, J.; Lessiani, G.; Marone, E. M.; Mazzaccaro, D.; Migliacci, R.; Nano, G.; Pagliariccio, G.; Petruzzellis, M.; Plutino, A.; Pomatto, S.; Pulli, R.; Reale, N.; Santalucia, P.; Sirignano, P.; Ticozzelli, …	2022	Guideline on carotid surgery for stroke prevention: updates from the Italian Society of Vascular and Endovascular Surgery A trend towards personalized medicine	Consensus statement or guideline
612	Lanza, G.; Setacci, C.; Cremonesi, A.; Ricci, S.; Inzitari, D.; De Donato, G.; Castelli, P.; Pratesi, C.; Peinetti, F.; Lanza, J.; Zaninelli, A.; Gensini, G. F.	2014	Carotid artery stenting: Second consensus document of the ICCS/ISO-SPREAD joint committee	Not relevant (title and abstract screening)
613	Lanza, G.; Setacci, C.; Ricci, S.; Castelli, P.; Cremonesi, A.; Lanza, J.; Novali, C.; Pratesi, C.; Santalucia, P.; Speziale, F.; Zaninelli, A.; Gensini, G. F.	2017	An update of the Italian Stroke Organization-Stroke Prevention Awareness Diffusion Group guidelines on carotid endarterectomy and stenting: A personalized medicine approach	Not relevant (title and abstract screening)
614	Larivee, N.; Suissa, S.; Eberg, M.; Joseph, L.; Eisenberg, M. J.; Abenhaim, H. A.; Filion, K. B.	2017	Drospirenone-containing combined oral contraceptives and the risk of arterial thrombosis: a population-based nested case-control study	Not relevant (title and abstract screening)
615	Lattanzi, S.; Cagnetti, C.; Foschi, N.; Ciuffini, R.; Osanni, E.; Chiesa, V.; Dainese, F.; Dono, F.; Canevini, M. P.; Evangelista, G.; Paladin, F.; Bartolini, E.; Ranzato, F.; Nilo, A.; Pauletto, G.; Marino, D.; Rosati, E.; Bonanni, P.; Marrelli, A.	2021	Adjunctive Perampanel in Older Patients With Epilepsy: A Multicenter Study of Clinical Practice	Not relevant (title and abstract screening)
616	Lautsch, D.; Boggs, R.; Wang, T.; Gonzalez, C.; Milligan, G.; Rajpathak, S.; Malkani, S.; McLeod, E.; Carroll, J.; Higgins, V.	2022	Individualized HbA1c Goals, and Patient Awareness and Attainment of Goals in Type 2 Diabetes Mellitus: A Real-World Multinational Survey	Not relevant (title and abstract screening)
617	Law, T. K.; Yan, A. T.; Gupta, A.; Kajil, M.; Tsigoulis, M.; Singh, N.; Verma, S.; Gupta, M.	2015	Primary prevention of cardiovascular disease: Global cardiovascular risk assessment and management in clinical practice	Not focussed on quality indicators
618	Lazzerini, P. E.; Capecchi, P. L.; Galeazzi, M.; Laghi-Pasini, F.	2017	Biologic drugs and arrhythmic risk in chronic inflammatory arthritis: the good and the bad	Not relevant (title and abstract screening)
619	Lee, R. H.; Sloane, R.; Pieper, C.; Lyles, K. W.; Adler, R. A.; Van Houtven, C.; LaFleur, J.; Colon-Emeric, C.	2019	Glycemic Control and Insulin Treatment Alter Fracture Risk in Older Men With Type 2 Diabetes Mellitus	Not relevant (title and abstract screening)
620	Lee, T. M.; Ivers, N. M.; Bhatia, S.; Butt, D. A.; Dorian, P.; Jaakkimainen, L.; Leblanc, K.; Legge, D.; Morra, D.; Valentinis, A.; Wing, L.; Young, J.; Tu, K.	2016	Improving stroke prevention therapy for patients with atrial fibrillation in primary care: protocol for a pragmatic, cluster-randomized trial	Not relevant (title and abstract screening)
621	Lee, V. W. Y.; Tam, C. S.; Yan, B. P.; Man Yu, C.; Yin Lam, Y.	2013	Barriers to warfarin use for stroke prevention in patients with atrial fibrillation in Hong Kong	Not relevant (title and abstract screening)
622	Legido-Quigley, H.; Naheed, A.; Asita De Silva, H.; Jehan, I.; Haldane, V.; Cobb, B.; Tavajoh, S.; Chakma, N.; Kasturiratne, A.; Siddiqui, S.; Jafar, T. H.; Clemens, J. D.; Hasnat, M.; Hameed, A.; Khan, A. Z.; Ranasinha, C.; Fin-Kelstein, E.; Bilger, M.; Pryseley, A.; Gandhi, M.; Ebrahim, S.; Turner, E.	2019	Patients' experiences on accessing health care services for management of hypertension in rural Bangladesh, Pakistan and Sri Lanka: A qualitative study	Not relevant (title and abstract screening)
623	Leistner, S.; Benik, S.; Laumeier, I.; Ziegler, A.; Nieweler, G.; Nolte, C. H.; Heuschmann, P. U.; Audebert, H. J.	2012	Secondary Prevention after Minor Stroke and TIA - Usual Care and Development of a Support Program	Not primary care setting
624	Leiva, A.; Aguilo, A.; Fajo-Pascual, M.; Moreno, L.; Martin, M. C.; Garcia, E. M.; Duro, R. E.; Serra, F.; Dagosto, P.; Iglesias-Iglesias, A. A.; Maria Company, R.; Yanez, A.; Llobera, J.	2014	Efficacy of a brief multifactorial adherence-based intervention in reducing blood pressure: A randomized clinical trial	Not focussed on quality indicators
625	Lelakowski, J.; Piekarz, J.; Rydlewska, A.; Majewski, J.; Senderek, T.; Zabek, A.; Malecka, B.	2012	Determinants of patient survival rate after implantation of a cardioverter-defibrillator without resynchronisation capability	Not relevant (title and abstract screening)
626	Levi, C. R.; Attia, J. A.; D'Este, C.; Ryan, A. E.; Henskens, F.; Kerr, E.; Parsons, M. W.; Sanson-Fisher, R. W.; Bladin, C. F.; Lindley, R. I.; Middleton, S.; Paul, C. L.; Anderson, C.; Ang, T.; Bivard, A.; Cadigan, G.; Celestino, S.; Coles, T.; Corbett, A.; Dark, L.; Day, S.; Dennett, J.; Donnan, G.; Evans, M.; Fernando, K.; Geraghty, R.; Gerraty, R.; Grady, A.; Grimley, R.; Gu, J.; Hankey, G. …	2020	Cluster-Randomized Trial of Thrombolysis Implementation Support in Metropolitan and Regional Australian Stroke Centers: Lessons for Individual and Systems Behavior Change	Not relevant (title and abstract screening)
627	Lewey, J.; Levine, L. D.; Yang, L.; Triebwasser, J. E.; Groeneveld, P. W.	2020	Patterns of postpartum ambulatory care follow-up care among women with hypertensive disorders of pregnancy	Not relevant (title and abstract screening)
628	Lewis, M.; Chondros, P.; Mihalopoulos, C.; Lee, Y. Y.; Gunn, J. M.; Harvey, C.; Furler, J.; Osborn, D.; Castle, D.; Davidson, S.; Jayaram, M.; Kenny, A.; Nelson, M. R.; Morgan, V. A.; Harrap, S.; McKenzie, K.; Potiriadis, M.; Densley, K.; Palmer, V. J.	2020	The assertive cardiac care trial: A randomised controlled trial of a coproduced assertive cardiac care intervention to reduce absolute cardiovascular disease risk in people with severe mental illness in the primary care setting	Not relevant (title and abstract screening)
629	Li, Jianhua; Gao, Mei; Zhang, Minwei; Liu, Donglu; Li, Zhan; Du, Juanjuan; Hou, Yinglong	2020	Treatment of atrial fibrillation: a comprehensive review and practice guide	Not relevant (title and abstract screening)
630	Li, Jingwen; Su, Kaiqi; Mei, Jinjin; Wang, Yiying; Yin, Shuai; Hu, Yanchao; Hao, Wenxue; Feng, Xiaodong; Li, Ruiqing	2021	Using Surface Electromyography to Evaluate the Efficacy of Governor Vessel Electroacupuncture in Poststroke Lower Limb Spasticity: Study Protocol for a Randomized Controlled Parallel Trial	Not relevant (title and abstract screening)
631	Li, Min; Ji, Yu-Gui; Yang, Zi-Qing; Xie, Hong-Zhen	2022	Development of humanistic nursing practice guidelines for stroke patients	Not relevant (title and abstract screening)
632	Li, Polly W. C.; Yu, Doris S. F.; Yan, Bryan B. Y.	2019	A nurseâ€coordinated integrated care model to support decisionâ€making and selfâ€care in patients with atrial fibrillation: A study protocol	Not relevant (title and abstract screening)
633	Li, S.; Vandvik, P. O.; Lytvyn, L.; Guyatt, G. H.; Palmer, S. C.; Rodriguez-Gutierrez, R.; Foroutan, F.; Agoritsas, T.; Siemieniuk, R. A. C.; Walsh, M.; Frere, L.; Tunnicliffe, D. J.; Nagler, E. V.; Manja, V.; Ã…svold, B. O.; Jha, V.; Vermandere, M.; Gariani, K.; Zhao, Q.; Ren, Y.; Cartwright, E. J.; Gee, P.; Wickes, A.; Ferns, L.; Wright, R.; Li, L.; Hao, Q.; Mustafa, R. A.	2021	SGLT-2 inhibitors or GLP-1 receptor agonists for adults with type 2 diabetes: A clinical practice guideline	Not relevant (title and abstract screening)
634	Li, T.; Tang, X.; Song, Y.; Yao, Y.; Zhao, X.; Gao, Z.; Yang, Y.; Gao, R.; Xu, B.; Yuan, J.	2021	Predictors and Outcomes of Secondary Prevention Medication in Patients with Coronary Artery Disease Undergoing Percutaneous Coronary Intervention	Not relevant (title and abstract screening)
635	Li, Y. T.; Wang, H. H. X.; Liu, K. Q. L.; Lee, G. K. Y.; Chan, W. M.; Griffiths, S. M.; Chen, R. L.	2016	Medication Adherence and Blood Pressure Control Among Hypertensive Patients With Coexisting Long-Term Conditions in Primary Care Settings	Not primary care setting
636	Li, Y.; Gong, Y.; Zheng, B.; Fan, F.; Yi, T.; Zheng, Y.; He, P.; Fang, J.; Jia, J.; Zhu, Q.; Jiang, J.; Huo, Y.	2022	Effects on Adherence to a Mobile App-Based Self-management Digital Therapeutics Among Patients With Coronary Heart Disease: Pilot Randomized Controlled Trial	Not relevant (title and abstract screening)
637	Li, Y.; Xu, Z.; Zhang, X.; Ma, D.; Meng, X.; Zhang, M.; Sun, J.	2022	Predictors of complete oral feeding resumption after feeding tube placement in patients with stroke and dysphagia: A systematic review	Not relevant (title and abstract screening)
638	Liang, X.; Zhong, H.; Xiao, L.	2020	The effect of community hypertension management on blood pressure control and its determinants in southwest China	Not focussed on quality indicators
639	Licher, Silvan; Leening, Maarten J. G.; Yilmaz, Pinar; Wolters, Frank J.; Heeringa, Jan; Bindels, Patrick J. E.; Alzheimer's Disease Neuroimaging, Initiative; Vernooij, Meike W.; Stephan, Blossom C. M.; Steyerberg, Ewout W.; Ikram, M. Kamran; Ikram, M. Arfan	2019	Development and Validation of a Dementia Risk Prediction Model in the General Population: An Analysis of Three Longitudinal Studies	Not relevant (title and abstract screening)
640	Liljehult, J.; Molsted, S.; Moller, T.; Overgaard, D.; Adamsen, L.; Jarden, M.; Christensen, T.	2020	Lifestyle counselling as secondary prevention in patients with minor stroke and transient ischemic attack: Study protocol for a randomized controlled pilot study	Not relevant (title and abstract screening)
641	Lim, Lee-Ling; Lau, Eric S. H.; Fu, Amy W. C.; Ray, Subir; Hung, Yi-Jen; Tan, Alexander T. B.; Chamnan, Parinya; Sheu, Wayne H. H.; Chawla, Manoj S.; Chia, Yook-Chin; Chuang, Lee-Ming; Nguyen, Duc-Cong; Sosale, Aravind; Saboo, Banshi D.; Phadke, Uday; Kesavadev, Jothydev; Goh, Su-Yen; Gera, Neeru; Huyen Vu, Thi Thanh; Ma, Ronald C. W.; Lau, Vanessa; Luk, Andrea O. Y.; Kong, Alice P. S.; Chan, Jul…	2021	Effects of a Technology-Assisted Integrated Diabetes Care Program on Cardiometabolic Risk Factors Among Patients With Type 2 Diabetes in the Asia-Pacific Region: The JADE Program Randomized Clinical Trial	Not focussed on quality indicators
642	Lin, E. H.; Von Korff, M.; Ciechanowski, P.; Peterson, D.; Ludman, E. J.; Rutter, C. M.; Oliver, M.; Young, B. A.; Gensichen, J.; McGregor, M.; McCulloch, D. K.; Wagner, E. H.; Katon, W. J.	2012	Treatment adjustment and medication adherence for complex patients with diabetes, heart disease, and depression: a randomized controlled trial	Not relevant (title and abstract screening)
643	Lin, E.; Gobraeil, J.; Johnston, S.; Venables, M. J.; Archibald, D.	2022	Consensus-Based Development of an Assessment Tool: A Methodology for Patient Engagement in Primary Care and CPD Research	Not focussed on quality indicators
644	Lindblad, U.; Lundholm, K.; Eckner, J.; Li, Y.; Rastam, L.; Hellgren, I. M.; Daka, B.	2021	The 10-year incidence of hypertension across blood pressure categories in a population-based cohort in southwestern Sweden	Not relevant (title and abstract screening)
645	Lindholt, J. S.; Rasmussen, L. M.; Sogaard, R.; Lambrechtsen, J.; Steffensen, F. H.; Frost, L.; Egstrup, K.; Urbonaviciene, G.; Busk, M.; Olsen, M. H.; Hallas, J.; Diederichsen, A. C.	2019	Baseline findings of the population-based, randomized, multifaceted Danish cardiovascular screening trial (DANCAVAS) of men aged 65-74 years	Not relevant (title and abstract screening)
646	Lindmark, A.; Van Rompaye, B.; Goetghebeur, E.; Glader, E. L.; Eriksson, M.	2016	The importance of integrating clinical relevance and statistical significance in the assessment of quality of care -illustrated using the swedish stroke register	Not relevant (title and abstract screening)
647	Lindsay, P.; Furie, K. L.; Davis, S. M.; Donnan, G. A.; Norrving, B.	2014	World stroke organization global stroke services guidelines and action plan	Not relevant (title and abstract screening)
648	Linhart, C.; Naseri, T.; Lin, S.; Taylor, R.; Morrell, S.; McGarvey, S. T.; Magliano, D. J.; Zimmet, P.	2018	Continued increases in blood pressure over two decades in Samoa (1991-2013); around one-third of the increase explained by rising obesity levels	Not relevant (title and abstract screening)
649	Lip, G. Y. H.; Coca, A.; Kahan, T.; Boriani, G.; Manolis, A. S.; Olsen, M. H.; Oto, A.; Potpara, T. S.; Steffel, J.; MarÃ­n, F.; De Oliveira Figueiredo, M. J.; De Simone, G.; Tzou, W. S.; En Chiang, C.; Williams, B.	2017	Hypertension and cardiac arrhythmias: Executive summary of a consensus document from the European Heart Rhythm Association (EHRA) and ESC Council on Hypertension, endorsed by the Heart Rhythm Society (HRS), Asia-Pacific Heart Rhythm Society (APHRS), and Sociedad Latinoamericana de EstimulaciÃ³n CardÃ­aca y ElectrofisiologÃ­a (SOLEACE)	Consensus statement or guideline
650	Lip, G. Y. H.; Collet, J. P.; De Caterina, R.; Fauchier, L.; Lane, D. A.; Larsen, T. B.; Marin, F.; Morais, J.; Narasimhan, C.; Olshansky, B.; Pierard, L.; Potpara, T.; Sarrafzadegan, N.; Sliwa, K.; Varela, G.; Vilahur, G.; Weiss, T.; Boriani, G.; Rocca, B.	2017	Antithrombotic Therapy in Atrial Fibrillation Associated with Valvular Heart Disease: Executive Summary of a Joint Consensus Document from the European Heart Rhythm Association (EHRA) and European Society of Cardiology Working Group on Thrombosis, Endorsed by the ESC Working Group on Valvular Heart Disease, Cardiac Arrhythmia Society of Southern Africa (CASSA), Heart Rhythm Society (HRS), Asia Pa…	Not relevant (title and abstract screening)
651	Lip, Gregory Y. H.; Banerjee, Amitava; Boriani, Giuseppe; Chiang, Chern en; Fargo, Ramiz; Freedman, Ben; Lane, Deirdre A.; Ruff, Christian T.; Turakhia, Mintu; Werring, David; Patel, Sheena; Moores, Lisa	2018	Antithrombotic Therapy for Atrial Fibrillation: CHEST Guideline and Expert Panel Report	Not relevant (title and abstract screening)
652	Lip, Gregory Y. H.; Coca, Antonio; Kahan, Thomas; Boriani, Giuseppe; Manolis, Antonis S.; Olsen, Michael Hecht; Oto, Ali; Potpara, Tatjana S.; Steffel, Jan; MarÃ­n, Francisco; de Oliveira Figueiredo, MÃ¡rcio Jansen; de Simone, Giovanni; Tzou, Wendy S.; Chern-En, Chiang; Williams, Bryan; Dan, Gheorghe-Andrei; Gorenek, Bulent; Fauchier, Laurent; Savelieva, Irina; Hatala, Robert	2017	Hypertension and cardiac arrhythmias: a consensus document from the European Heart Rhythm Association (EHRA) and ESC Council on Hypertension, endorsed by the Heart Rhythm Society (HRS), Asia-Pacific Heart Rhythm Society (APHRS) and Sociedad Latinoamericana de EstimulaciÃ³n CardÃ­aca y ElectrofisiologÃ­a (SOLEACE)	Not relevant (title and abstract screening)
653	Lip, Gregory Y. H.; Collet, Jean Philippe; de Caterina, Raffaele; Fauchier, Laurent; Lane, Deirdre A.; Larsen, Torben B.; Marin, Francisco; Morais, Joao; Narasimhan, Calambur; Olshansky, Brian; Pierard, Luc; Potpara, Tatjana; Sarrafzadegan, Nizal; Sliwa, Karen; Varela, Gonzalo; Vilahur, Gemma; Weiss, Thomas; Boriani, Giuseppe; Rocca, Bianca; Gorenek, Bulent	2017	Antithrombotic therapy in atrial fibrillation associated with valvular heart disease: a joint consensus document from the European Heart Rhythm Association (EHRA) and European Society of Cardiology Working Group on Thrombosis, endorsed by the ESC Working Group on Valvular Heart Disease, Cardiac Arrhythmia Society of Southern Africa (CASSA), Heart Rhythm Society (HRS), Asia Pacific Heart Rhythm So…	Not relevant (title and abstract screening)
654	Lip, Gregory Y. H.; Ponikowski, Piotr; Andreotti, Felicita; Anker, Stefan D.; Filippatos, Gerasimos; Homma, Shunichi; Morais, Joao; Pullicino, Patrick; Rasmussen, Lars H.; Marin, Francisco; Lane, Deirdre A.; E. S. C. Task Force; Lip Gy, Ponikowski P. Andreotti F. Anker S. D. Filippatos G. Homma S. Morais J. Pullicino P. Rasmussen L. H. Marin F. Lane D. A. McMurray J. Hoes A. Ten Berg J. De Cateri…	2012	Thrombo-embolism and antithrombotic therapy for heart failure in sinus rhythm. A joint consensus document from the ESC Heart Failure Association and the ESC Working Group on Thrombosis	Not relevant (title and abstract screening)
655	Lippuner, K.; Buchard, P. A.; De Geyter, C.; Imthurn, B.; Lamy, O.; Litschgi, M.; Luzuy, F.; Schiessl, K.; Stute, P.; Birkhauser, M.	2012	Recommendations for raloxifene use in daily clinical practice in the Swiss setting	Not relevant (title and abstract screening)
656	Liu, E. S.; Hung, C. C.; Chiang, C. H.; Tsai, Y. C.; Fu, Y. J.; Ko, Y. L.; Wang, C. L.; Lai, W. Y.; Tsai, F. T.; Kuo, F. Y.; Huang, W. C.	2022	Quality care in ST-segment elevation myocardial infarction	Not relevant (title and abstract screening)
657	Liu, H. H.; Cao, Y. X.; Jin, J. L.; Guo, Y. L.; Zhu, C. G.; Wu, N. Q.; Gao, Y.; Xu, R. X.; Dong, Q.; Zheng, M. H.; Li, J. J.	2021	Metabolic-associated fatty liver disease and major adverse cardiac events in patients with chronic coronary syndrome: a matched case-control study	Not relevant (title and abstract screening)
658	Liu, H.; Massi, L.; Laba, T. L.; Peiris, D.; Usherwood, T.; Patel, A.; Cass, A.; Eades, A. M.; Redfern, J.; Hayman, N.; Howard, K.; Brien, J. A.; Jan, S.	2015	Patients' and providers' perspectives of a polypill strategy to improve cardiovascular prevention in Australian Primary Health Care	Not relevant (title and abstract screening)
659	Liu, T.; Guan, Y.; Li, J.; Mao, H.; Zhan, Y.	2020	Thyroid dysfunction and cardiovascular events in patients with chronic kidney disease: A protocol of systematic review and meta-analysis	Not relevant (title and abstract screening)
660	Liu, T.; Volpp, K. G.; Asch, D. A.; Zhu, J.; Wang, W.; Wu, R.; Troxel, A. B.; Finnerty, D. D.; Hoffer, K.; Shea, J. A.	2019	The association of financial incentives for low density lipoprotein cholesterol reduction with patient activation and motivation	Not focussed on quality indicators
661	Liu, Tai-Wa; Ng, Gabriel Y. F.; Ng, Shamay S. M.	2018	Effectiveness of a combination of cognitive behavioral therapy and task-oriented balance training in reducing the fear of falling in patients with chronic stroke: study protocol for a randomized controlled trial	Not relevant (title and abstract screening)
662	Liu, Y.; Guo, D.; Tian, Y.; Fan, M.; Zhao, J.	2021	Efficacy and safety of Yangxue Qingnao granules for the treatment of essential hypertension: A protocol for systematic review and meta-analysis	Not relevant (title and abstract screening)
663	Liu, Z.; Moorin, R.; Worthington, J.; Tofler, G.; Bartlett, M.; Khan, R.; Zuo, Y.	2016	Using large-scale linkage data to evaluate the effectiveness of a national educational program on antithrombotic prescribing and associated stroke prevention in primary care	Not relevant (title and abstract screening)
664	Liyanage-Don, N.; Fung, D.; Phillips, E.; Kronish, I. M.	2019	Implementing Home Blood Pressure Monitoring into Clinical Practice	Not relevant (title and abstract screening)
665	Lopez-Simarro, F.; Brotons, C.; Moral, I.; Aguado-Jodar, A.; Cols-Sagarra, C.; Miravet-Jimenez, S.	2016	Concordance between two methods in measuring treatment adherence in patients with type 2 diabetes	Not relevant (title and abstract screening)
666	Losby, J. L.; Osuji, T. A.; House, M. J.; Davis, R.; Boyce, S. P.; Greenberg, M. C.; Whitehill, J. M.	2015	Value of a facilitated quality improvement initiative on cardiovascular disease risk: Findings from an evaluation of the Aggressively Treating Global Cardiometabolic Risk Factors to Reduce Cardiovascular Events (AT GOAL)	Insufficient detail on calculation of quality indicators
667	Lowenstern, A.; Li, S.; Navar, A. M.; Virani, S.; Lee, L. V.; Louie, M. J.; Peterson, E. D.; Wang, T. Y.	2018	Does clinician-reported lipid guideline adoption translate to guideline-adherent care? An evaluation of the Patient and Provider Assessment of Lipid Management (PALM) registry	Not relevant (title and abstract screening)
668	Lu, L. S.; Wu, Y. W.; Chang, J. T. C.; Chang, W. T.; Chao, T. H.; Chen, H. H. W.; Chen, Y. J.; Cheng, K. H.; Hsu, W. L.; Hung, C. L.; Kuo, S. H.; Liang, J. A.; Lin, H. J.; Liu, P. Y.; Liu, W. S.; Liu, Y. W.; Shueng, P. W.; Wang, C. Y.; Hou, C. J. Y.; Chiou, J. F.	2022	Risk Management for Radiation-Induced Cardiovascular Disease (RICVD): The 2022 Consensus Statement of the Taiwan Society for Therapeutic Radiology and Oncology (TASTRO) and Taiwan Society of Cardiology (TSOC)	Not relevant (title and abstract screening)
669	Lu, S.; Luo, X.; Ni, X.; Li, H.; Meng, M.; Cai, Y.; Liu, Y.; Ren, M.; Sun, Y.; Chen, Y.	2021	Reporting quality evaluation of the stroke clinical practice guidelines: a systematic review	Not relevant (title and abstract screening)
670	Lu, Y.; Melnick, E. R.; Krumholz, H. M.	2022	Clinical decision support in cardiovascular medicine	Not focussed on quality indicators
671	Lu, Y.; Zhang, H.; Lu, J.; Ding, Q.; Li, X.; Wang, X.; Sun, D.; Tan, L.; Mu, L.; Liu, J.; Feng, F.; Yang, H.; Zhao, H.; Schulz, W. L.; Krumholz, H. M.; Pan, X.; Li, J.	2021	Prevalence of Dyslipidemia and Availability of Lipid-Lowering Medications among Primary Health Care Settings in China	Not relevant (title and abstract screening)
672	Lumu, W.; Kibirige, D.; Wesonga, R.; Bahendeka, S.	2021	Effect of a nurse-led lifestyle choice and coaching intervention on systolic blood pressure among type 2 diabetic patients with a high atherosclerotic cardiovascular risk: study protocol for a cluster-randomized trial	Not relevant (title and abstract screening)
673	Lundine, Jennifer; Bates, David; Yin, Han; Lundine, Jennifer P.; Bates, D. Gregory; Bates, David G.	2015	Analysis of carbonated thin liquids in pediatric neurogenic dysphagia	Not relevant (title and abstract screening)
674	Luymes, C. H.; Poortvliet, R. K. E.; van Geloven, N.; de Waal, M. W. M.; Drewes, Y. M.; Blom, J. W.; Smidt, N.; Assendelft, W. J. J.; van den Hout, W. B.; de Ruijter, W.; Numans, M. E.	2018	Deprescribing preventive cardiovascular medication in patients with predicted low cardiovascular disease risk in general practice - the ECSTATIC study: A cluster randomised non-inferiority trial	Not relevant (title and abstract screening)
675	Lyrer, P. A.; Bonati, L.; Michel, P.	2012	Stroke Unit - The requirements of optimal treatment of acute stroke	Not relevant (title and abstract screening)
676	Maan, A.; Padmanabhan, R.; Shaikh, A. Y.; Mansour, M.; Ruskin, J. N.; Heist, E. K.	2012	Newer anticoagulants in cardiovascular disease: A systematic review of the literature	Not relevant (title and abstract screening)
677	Maas, M. B.; Jaff, M. R.; Rordorf, G. A.	2013	Risk adjustment for case mix and the effect of surgeon volume on morbidity	Not relevant (title and abstract screening)
678	Machline-Carrion, M. J.; Santucci, E. V.; Damiani, L. P.; Bahit, C.; MÃ¡laga, G.; Pontes-Neto, O. M.; Martins, S. C. O.; ZÃ©tola, V. F.; Normilio-Silva, K.; de Freitas, G. R.; Gorgulho, A.; De Salles, A.; da Silva, B. G. P.; Santos, J. Y.; de Andrade JesuÃ­no, I.; Bueno, P. R. T.; Cavalcanti, A. B.; GuimarÃ£es, H. P.; Xian, Y.; Bettger, J. P.; Lopes, R. D.; Peterson, E. D.; Berwanger, O.	2019	An international cluster-randomized quality improvement trial to increase the adherence to evidence-based therapies for acute ischemic stroke and transient ischemic attack patients: Rationale and design of the BRIDGE STROKE Trial	Not relevant (title and abstract screening)
679	Machline-Carrion, M. Julia; Soares, Rafael Marques; Damiani, Lucas Petri; Campos, Viviane Bezerra; Sampaio, Bruna; Fonseca, Francisco H.; Izar, Maria Cristina; Amodeo, Celso; Pontes-Neto, Octavio Marques; Santos, Juliana Yamashita; Gomes, Samara Pinheiro do Carmo; Saraiva, Jose Francisco Kerr; Ramacciotti, Eduardo; Barros E Silva, Pedro Gabriel de Melo; Lopes, Renato D.; Brandao da Silva, Nilton;…	2019	Effect of a Multifaceted Quality Improvement Intervention on the Prescription of Evidence-Based Treatment in Patients at High Cardiovascular Risk in Brazil: The BRIDGE Cardiovascular Prevention Cluster Randomized Clinical Trial	Insufficient detail on calculation of quality indicators
680	MacKinnon, G. E.; Brittain, E. L.	2020	Mobile Health Technologies in Cardiopulmonary Disease	Not relevant (title and abstract screening)
681	Magaard, Gustaf; Wester, Per; Levi, Richard; Lindvall, Peter; Gustafsson, Emma; Nazemroaya Sedeh, Arzhang; LÃ¶nnqvist, Malin; Berggren, Stina; Nyman, Kristin; Hu, Xiaolei	2018	Identifying Unmet Rehabilitation Needs in Patients After Stroke With a Graphic Rehab-CompassTM	Not relevant (title and abstract screening)
682	Magwood, G. S.; White, B. M.; Ellis, C.	2017	Stroke-Related Disease Comorbidity and Secondary Stroke Prevention Practices Among Young Stroke Survivors	Not relevant (title and abstract screening)
683	Mahe, G.; Brodmann, M.; Capodanno, D.; Ceriello, A.; Cuisset, T.; Delgado, V.; Espinola-Klein, C.; Johnson, T. W.; Sprynger, M.; Sattar, N.; Schnell, O.; Valensi, P.	2022	Current management and screening of peripheral and coronary artery disease in people with diabetes mellitus in Europe. The PADDIA/CADDIA survey	Not relevant (title and abstract screening)
684	Mahto, A. K.	2021	A Case Control Study to Determine the Frequency and Severity of Vitamin D Insufficiency in People with Type 2 Diabetes	Not relevant (title and abstract screening)
685	Mahtta, D.; Ramsey, D. J.; Al Rifai, M.; Nasir, K.; Samad, Z.; Aguilar, D.; Jneid, H.; Ballantyne, C. M.; Petersen, L. A.; Virani, S. S.	2020	Evaluation of Aspirin and Statin Therapy Use and Adherence in Patients with Premature Atherosclerotic Cardiovascular Disease	Not relevant (title and abstract screening)
686	Maki, K. C.; Ridker, P. M.; Brown, W. V.; Grundy, S. M.; Sattar, N.	2014	An assessment by the Statin diabetes safety task force: 2014 update	Not relevant (title and abstract screening)
687	Maloney, M. H.; Schilz, S. R.; Herrin, J.; Sangaralingham, L. R.; Shah, N. D.; Barkmeier, A. J.	2019	Risk of Systemic Adverse Events Associated with Intravitreal Anti-VEGF Therapy for Diabetic Macular Edema in Routine Clinical Practice	Not relevant (title and abstract screening)
688	Man, F. Y.; Chen, C. Xr; Lau, Y. Y.; Chan, K.	2016	Therapeutic inertia in the management of hyperlipidaemia in type 2 diabetic patients: a cross-sectional study in the primary care setting	Not relevant (title and abstract screening)
689	Mann, E.; Vonbank, A.; Drexel, H.; Saely, C. H.	2012	Diabetes care among older adults in primary care in Austria: A cross-sectional study	Not focussed on quality indicators
690	Manze, M. G.; Orner, M. B.; Glickman, M.; Pbert, L.; Berlowitz, D.; Kressin, N. R.	2015	Brief provider communication skills training fails to impact patient hypertension outcomes	Not relevant (title and abstract screening)
691	Marchal, S.; Hollander, M.; Schoenmakers, M.; Schouwink, M.; Timmer, J. R.; Bilo, H. J. G.; Schwantje, O.; van 't Hof, A. W. J.; Hoes, A. W.	2019	Design of the ZWOT-CASE study: an observational study on the effectiveness of an integrated programme for cardiovascular risk management compared to usual care in general practice	Not relevant (title and abstract screening)
692	Marchetti, G.; Bertaglia, E.; Camerini, A.; De Angelis, G.; Filippucci, L.; Maggi, A.; Marra, S.; Racani, C.; Serrati, C.	2020	Clinical discussions in antithrombotic therapy management: A delphi consensus panel	Not relevant (title and abstract screening)
693	Mares, Maria Antonietta; McNally, Stephen	2013	The effectiveness of nurse-led cardiac rehabilitation programs following coronary artery bypass graft surgery: a systematic review protocol	Not relevant (title and abstract screening)
694	Maron, B. J.; Ommen, S. R.; Semsarian, C.; Spirito, P.; Olivotto, I.; Maron, M. S.	2014	Hypertrophic cardiomyopathy: Present and future, with translation into contemporary cardiovascular medicine	Not relevant (title and abstract screening)
695	Marquez-Contreras, E.; Martell-Claros, N.; Marquez-Rivero, S.; Hermida-Campa, E.; Gracia-Diez, C.; Sanchez-Lopez, E.; Gil-Guillen, V.	2018	Strategies for improving dabigatran adherence for stroke prevention in patients with non-valvular atrial fibrillation: education and drug intake reminders (FACILITA study)	Not relevant (title and abstract screening)
696	Marshall, I. J.; Wolfe, C. D. A.; McKevitt, C.	2018	'People like you?': How people with hypertension make sense of future cardiovascular risk-A qualitative study	Not relevant (title and abstract screening)
697	Martin Merino, E.; Johansson, S.; Nagy, P.; Garcia Rodriguez, L. A.	2013	Effect of baseline gastrointestinal risk and use of proton pump inhibitors on frequency of discontinuation of aspirin for secondary cardiovascular prevention in United Kingdom primary care	Not relevant (title and abstract screening)
698	Martin, Seth S.; Blaha, Michael J.; Blankstein, Ron; Agatston, Arthur; Rivera, Juan J.; Virani, Salim S.; Ouyang, Pamela; Jones, Steven R.; Blumenthal, Roger S.; Budoff, Matthew J.; Nasir, Khurram	2014	Dyslipidemia, coronary artery calcium, and incident atherosclerotic cardiovascular disease: implications for statin therapy from the multi-ethnic study of atherosclerosis	Not relevant (title and abstract screening)
699	Martinez-Castelao, A.; Soler, M. J.; Gorriz Teruel, J. L.; Navarro-Gonzalez, J. F.; Fernandez-Fernandez, B.; De Alvaro Moreno, F.; Ortiz, A.	2021	Optimizing the timing of nephrology referral for patients with diabetic kidney disease	Not relevant (title and abstract screening)
700	Martin-Merino, Elisa; Johansson, Saga; Nagy, Peter; Garcia Rodriguez, Luis A.	2014	Represcription of low-dose acetylsalicylic acid after discontinuation in patients receiving treatment for secondary cardiovascular disease prevention in the UK	Not relevant (title and abstract screening)
701	Martins, T. L.; Atallah, A. N.; da Silva, E. M. K.	2012	Blood pressure control in hypertensive patients within Family Health Program versus at Primary Healthcare Units: Analytical cross-sectional study	Not focussed on quality indicators
702	Mat Said, Z.; Musa, K. I.; Tengku Ismail, T. A.; Abdul Hamid, A.; Sahathevan, R.; Abdul Aziz, Z.; Feigin, V.	2021	The Effectiveness of Stroke RiskometerTM in Improving Stroke Risk Awareness in Malaysia: A Study Protocol of a Cluster-Randomized Controlled Trial	Not relevant (title and abstract screening)
703	Mateo-Gavira, I.; Carrasco-Garcia, S.; Larran, L.; Fierro, M. J.; Zarallo, A.; Mayoral Sanchez, E.; Aguilar-Diosdado, M.	2021	Specific model for the coordination of primary and hospital care for patients with diabetes mellitus. Evaluation of two-year results (2015-2017)	Not relevant (title and abstract screening)
704	Mathew, Jehu S.; Marzec, Lucas N.; Kennedy, Kevin F.; Jones, Philip G.; Varosy, Paul D.; Masoudi, Frederick A.; Maddox, Thomas M.; Allen, Larry A.	2017	Atrial Fibrillation in Heart Failure US Ambulatory Cardiology Practices and the Potential for Uptake of Catheter Ablation: An National Cardiovascular Data Registry (NCDRÂ®) Research to Practice (R2P) Project	Not relevant (title and abstract screening)
705	Mathur, R.; Perez-Pinar, M.; Foguet-Boreu, Q.; Ayis, S.; Ayerbe, L.	2016	Risk of incident cardiovascular events amongst individuals with anxiety and depression: A prospective cohort study in the east London primary care database	Insufficient detail on calculation of quality indicators
706	Mathur, Rohini; Pollara, Elizabeth; Hull, Sally; Schofield, Peter; Ashworth, Mark; Robson, John	2013	Ethnicity and stroke risk in patients with atrial fibrillation	Not focussed on quality indicators
707	Matsuoka, R.; Akazawa, H.; Kodera, S.; Komuro, I.	2020	The dawning of the digital era in the management of hypertension	Not relevant (title and abstract screening)
708	Matsuzawa, Yasushi; Guddeti, Raviteja R.; Kwon, Taek-Geun; Lerman, Lilach O.; Lerman, Amir	2015	Secondary prevention strategy of cardiovascular disease using endothelial function testing	Not relevant (title and abstract screening)
709	Matthews, A.; Herrett, E.; Gasparrini, A.; Van Staa, T.; Goldacre, B.; Smeeth, L.; Bhaskaran, K.	2016	Impact of statin related media coverage on use of statins: Interrupted time series analysis with UK primary care data	Not focussed on quality indicators
710	Maunder, R. G.; Tannenbaum, D. W.; Permaul, J. A.; Nutik, M.; Haber, C.; Mitri, M.; Costantini, D.; Hunter, J. J.	2019	The prevalence and clinical correlates of adverse childhood experiences in a cross-sectional study of primary care patients with cardiometabolic disease or risk factors	Not relevant (title and abstract screening)
711	Mc Carthy, V. J. C.; Perry, I. J.; Greiner, B. A.	2012	Age, job characteristics and coronary health	Not relevant (title and abstract screening)
712	Mc Carthy, Vera J. C.; Perry, Ivan J.; Greiner, Birgit A.	2014	Job control and ambulatory blood pressure	Not relevant (title and abstract screening)
713	McAlister, Finlay A.; Wiebe, Natasha; Hemmelgarn, Brenda R.	2018	Time in therapeutic range and stability over time for warfarin users in clinical practice: a retrospective cohort study using linked routinely collected health data in Alberta, Canada	Not relevant (title and abstract screening)
714	McCarthy, J.; Yang, J.; Clissold, B.; Young, M. J.; Fuller, P. J.; Phan, T.	2021	Hypertension Management in Stroke Prevention: Time to Consider Primary Aldosteronism	Not relevant (title and abstract screening)
715	McCleery, J.; Morgan, S.; Bradley, K. M.; Noel-Storr, A. H.; Ansorge, O.; Hyde, C.	2015	Dopamine transporter imaging for the diagnosis of dementia with Lewy bodies	Not relevant (title and abstract screening)
716	McDermott, M.; Lisabeth, L. D.; Baek, J.; Adelman, E. E.; Garcia, N. M.; Case, E.; Campbell, M. S.; Morgenstern, L. B.; Zahuranec, D. B.	2017	Sex Disparity in Stroke Quality of Care in a Community-Based Study	Not relevant (title and abstract screening)
717	McDivitt, J. D.; Barstow, C.	2017	Cardiovascular Disease Update: Atrial Fibrillation	Not relevant (title and abstract screening)
718	McGrath, E. R.; Espie, C. A.; Murphy, A. W.; Newell, J.; Power, A.; Madden, S.; Byrne, M.; O'Donnell, M. J.	2014	Sleep to lower elevated blood pressure: Study protocol for a randomized controlled trial	Not relevant (title and abstract screening)
719	McKenzie, S. H.; Jayasinghe, U. W.; Fanaian, M.; Passey, M.; Harris, M. F.	2013	Analysis of the psychological impact of a vascular risk factor intervention: results from a cluster randomized controlled trial in Australian general practice	Not relevant (title and abstract screening)
720	McLachlan, A.; Aldridge, C.; Lee, M.; Harper, C.; Kerr, A.	2019	The development and first six years of a nurse-led chest pain clinic	Not relevant (title and abstract screening)
721	McLaren, J. T. T.; Taher, A. K.; Kapoor, M.; Yi, S. L.; Chartier, L. B.	2021	Sharing and Teaching Electrocardiograms to Minimize Infarction (STEMI): reducing diagnostic time for acute coronary occlusion in the emergency department	Not relevant (title and abstract screening)
722	McMahon, Naoimh E.; Bangee, Munirah; Benedetto, Valerio; Bray, Emma P.; Georgiou, Rachel F.; Gibson, Josephine M. E.; Lane, Deirdre A.; Al-Khalidi, A. Hakam; Chatterjee, Kausik; Chauhan, Umesh; Clegg, Andrew J.; Lightbody, C. Elizabeth; Lip, Gregory Y. H.; Sekhar, Alakendu; Watkins, Caroline L.	2020	Etiologic Workup in Cases of Cryptogenic Stroke: A Systematic Review of International Clinical Practice Guidelines	Not relevant (title and abstract screening)
723	McManus, R. J.; Mant, J.; Haque, M. S.; Bray, E. P.; Bryan, S.; Greenfield, S. M.; Jones, M. I.; Jowett, S.; Little, P.; Penaloza, C.; Schwartz, C.; Shackleford, H.; Shovelton, C.; Varghese, J.; Williams, B.; Hobbs, F. D. R.	2014	Effect of self-monitoring and medication self-titration on systolic blood pressure in hypertensive patients at high risk of cardiovascular disease: The TASMIN-SR randomized clinical trial	Not focussed on quality indicators
724	McNaughton, C. D.; Jacobson, T. A.; Kripalani, S.	2014	Low literacy is associated with uncontrolled blood pressure in primary care patients with hypertension and heart disease	Not focussed on quality indicators
725	Mehta, S.; Jackson, R.; Pylypchuk, R.; Poppe, K.; Wells, S.; Kerr, A. J.	2018	Development and validation of alternative cardiovascular risk prediction equations for population health planning: A routine health data linkage study of 1.7 million New Zealanders	Not primary care setting
726	Melzer Cohen, C.; Hallen, N.; Chodick, G.; Bourvine, L.; Waner, T.; Karasik, A.	2020	Elevated Costs and Healthcare Resource Utilization in Patients With Type 2 Diabetes and Established Cardiovascular Disease in Israel	Not relevant (title and abstract screening)
727	Mendis, S.; Al Bashir, I.; Dissanayake, L.; Varghese, C.; Fadhil, I.; Marhe, E.; Sambo, B.; Mehta, F.; Elsayad, H.; Sow, I.; Algoe, M.; Tennakoon, H.; Truong, L. D.; Lan, L. T. T.; Huiuinato, D.; Hewageegana, N.; Fahal, N. A. W.; Mebrhatu, G.; Tshering, G.; Chestnov, O.	2012	Gaps in capacity in primary care in low-resource settings for implementation of essential noncommunicable disease interventions	Not relevant (title and abstract screening)
728	Mendlowicz, V.; Garcia-Rosa, M. L.; Gekker, M.; Wermelinger, L.; Berger, W.; Luz, M. P.; Pires-Dias, P. R. T.; Marques-Portela, C.; Figueira, I.; Mendlowicz, M. V.	2021	Post-traumatic stress disorder as a predictor for incident hypertension: a 3-year retrospective cohort study	Not relevant (title and abstract screening)
729	Mendyk, Anne-Marie; Duhamel, Alain; Bejot, Yannick; Leys, Didier; Derex, Laurent; Dereeper, Olivier; Detante, Olivier; Garcia, Pierre-Yves; Godefroy, Olivier; Macian Montoro, Francisco; Neau, Jean-Philippe; Richard, SÃ©bastien; Rosolacci, Thierry; Sibon, Igor; Sablot, Denis; Timsit, Serge; Zuber, Mathieu; Cordonnier, Charlotte; Bordet, RÃ©gis; Montoro, Francisco Macian	2018	Controlled Education of patients after StrokeÂ (CEOPS)- nurse-led multimodal and long-term interventional program involving a patient's caregiver to optimize secondary prevention of stroke: study protocol for a randomized controlled trial	Not relevant (title and abstract screening)
730	Meng, K.; Seekatz, B.; Haug, G.; Mosler, G.; Schwaab, B.; Worringen, U.; Faller, H.	2014	Evaluation of a standardized patient education program for inpatient cardiac rehabilitation: impact on illness knowledge and self-management behaviors up to 1 year	Not relevant (title and abstract screening)
731	Metsarinne, K.; Broijersen, A.; Kantola, I.; Niskanen, L.; Rissanen, A.; Appelroth, T.; Pontynen, N.; Poussa, T.; Koivisto, V.; Virkamaki, A.	2015	High prevalence of chronic kidney disease in Finnish patients with type 2 diabetes treated in primary care	Not focussed on quality indicators
732	Michalski, D.; Prost, A.; Handel, T.; Schreiber, M.; Tylcz, J. B.; Geisler, D.; Urban, D.; Schramm, S.; Lippmann, S.; Gullnick, J.; Neumuth, T.; Classen, J.; Ivanova, G.	2021	The PostStroke-Manager - combining mobile, digital and sensor-based technology with personal assistance: protocol of the feasibility study	Not relevant (title and abstract screening)
733	Michel, A.; Martin-Perez, M.; Ruigomez, A.; Garcia Rodriguez, L. A.	2016	Incidence and risk factors for severe renal impairment after first diagnosis of heart failure: A cohort and nested case-control study in UK general practice	Not focussed on quality indicators
734	Michel, A.; Martin-Perez, M.; Ruigomez, A.; Garcia Rodriguez, L. A.	2015	Risk factors for hyperkalaemia in a cohort of patients with newly diagnosed heart failure: A nested case-control study in UK general practice	Not relevant (title and abstract screening)
735	Migliore, Federico; Providencia, Rui; Farkowski, Michal M.; Dan, Georghe Andrei; Daniel, Scherr; Potpara, Tatjana S.; Jubele, Kristine; Chun, Julian K. R.; Asmundis, Carlo de; Zorzi, Alessandro; Boveda, Serge; de Asmundis, Carlo	2021	Antithrombotic treatment management in low stroke risk patients undergoing cardioversion of atrial fibrillation <48 h duration: results of an EHRA survey	Not relevant (title and abstract screening)
736	Mijajlovic, M. D.; Shulga, O.; Bloch, S.; Covickovic-Sternic, N.; Aleksic, V.; Bornstein, N. M.	2013	Clinical consequences of aspirin and clopidogrel resistance: An overview	Not relevant (title and abstract screening)
737	Miller, David B.	2014	Glycemic targets in hospital and barriers to attaining them	Not relevant (title and abstract screening)
738	Mills, K. T.; Peacock, E.; Chen, J.; Zimmerman, A.; Brooks, K.; He, H.; Cyprian, A.; Davis, G.; Fuqua, S. R.; Greer, A.; Gray-Winfrey, L.; Williams, S.; Wiltz, G. M.; Winfrey, K. L.; Whelton, P. K.; Krousel-Wood, M.; He, J.	2020	Implementation of Multifaceted Patient-Centered Treatment Strategies for Intensive Blood Pressure Control (IMPACTS): Rationale and design of a cluster-randomized trial	Not relevant (title and abstract screening)
739	Mills, K. T.; Rubinstein, A.; Irazola, V.; Chen, J.; Beratarrechea, A.; Poggio, R.; Dolan, J.; Augustovski, F.; Shi, L.; Krousel-Wood, M.; Bazzano, L. A.; He, J.	2014	Comprehensive approach for hypertension control in low-income populations: Rationale and study design for the hypertension control program in argentina	Not relevant (title and abstract screening)
740	Minhas, Jatinder S.; Moullaali, Tom J.; Rinkel, Gabriel J. E.; Anderson, Craig S.	2022	Blood Pressure Management After Intracerebral and Subarachnoid Hemorrhage: The Knowns and Known Unknowns	Not relevant (title and abstract screening)
741	Mirasol, R.; Thai, A. C.; Salahuddin, A. A.; Tan, K.; Deerochanawong, C.; Mohamed, M.; Saraswati, M. R.; Sethi, B. K.; Shah, S.; Soetedjo, N. N.; Suraamornkul, S.; Tan, R.; Farid, Uddin	2017	A consensus of key opinion leaders on the management of pre-diabetes in the Asia-pacific region	Consensus statement or guideline
742	Misra, A.; Ramchandran, A.; Jayawardena, R.; Shrivastava, U.; Snehalatha, C.	2014	Diabetes in South Asians	Not relevant (title and abstract screening)
743	Mitchell, A.; Welsh, T. J.; Watson, M. C.; Snowball, J.; McGrogan, A.	2019	Use of oral anticoagulants in older people with atrial fibrillation in UK general practice: Protocol for a cohort study using the Clinical Practice Research Datalink (CPRD) database	Not relevant (title and abstract screening)
744	Mnatzaganian, G.; Lee, C. M. Y.; Robinson, S.; Sitas, F.; Chow, C. K.; Woodward, M.; Huxley, R. R.	2021	Socioeconomic disparities in the management of coronary heart disease in 438 general practices in Australia	Ineligible study design (e.g. case report, case series, letter to editor, systematic review)
745	Modi, Ronuk M.; Liu, Chia-Liang; Isaza, Nicolas; Raber, Inbar; Calvachi, Paola; Zimetbaum, Peter; Bellows, Brandon K.; Kramer, Daniel B.; Kazi, Dhruv S.	2022	Cost-Effectiveness of Antibiotic-Eluting Envelope for Prevention of Cardiac Implantable Electronic Device Infections in Heart Failure	Not relevant (title and abstract screening)
746	Mody, Reema; Yu, Maria; Grabner, Michael; Boye, Kristina; Teng, Chia-Chen; Kwan, Anita Y. M.	2020	Dulaglutide Shows Sustained Reduction in Glycosylated Hemoglobin Values: 2-Year US Real-world Study Results	Not relevant (title and abstract screening)
747	Moffatt, E. K.; Wargo, R.; Johnson, C.; Kawaguchi-Suzuki, M.	2021	Comparative performance of annual wellness visits between pharmacists and physicians at primary care clinics	Not focussed on quality indicators
748	Mohammed, Mustapha; Zainal, Hadzliana; Tangiisuran, Balamurugan; Harun, Sabariah N.; Ghadzi, Siti M.; Looi, Irene; Sidek, Norsima N.; Yee, Keng L.; Aziz, Zariah A.	2020	Impact of adherence to key performance indicators on mortality among patients managed for ischemic stroke	Not relevant (title and abstract screening)
749	Mohan, V.; Cooper, M. E.; Matthews, D. R.; Khunti, K.	2019	The Standard of Care in Type 2 Diabetes: Re-evaluating the Treatment Paradigm	Not relevant (title and abstract screening)
750	Mohanty, R.; Nayak, R.; Mohanty, G.; Das, A. C.; Panda, S.	2019	Smoking cessation: The aromatherapy way	Not relevant (title and abstract screening)
751	Moise, N.; Schwartz, J.; Bring, R.; Shimbo, D.; Kronish, I. M.	2015	Antihypertensive drug class and adherence: An electronic monitoring study	Not relevant (title and abstract screening)
752	Molinero, A.; Ruilope, L. M.; Tous, S.; Fornos, J. A.; Mera, I.; Andres, N. F.; Iracheta, M.; Xia, X.; Beaney, T.; Poulter, N. R.; Rodilla, E.; Martinez, F.; Gijon-Conde, T.	2019	May Measurement Month 2017: An analysis of blood pressure screening in Spain - Europe	Not relevant (title and abstract screening)
753	Monteagudo, M.; Fernandez-Diaz, E.; Garcia-Garcia, J.; Ayo-Martin, O.; Hernandez-Fernandez, F.; Segura, T.	2015	Efficacy, safety and tolerability of rivaroxaban for the secondary prevention of stroke in patients with atrial fibrillation in clinical practice	Not relevant (title and abstract screening)
754	Montesanto, A.; Geracitano, S.; Garasto, S.; Fusco, S.; Lattanzio, F.; Passarino, G.; Corsonello, A.	2016	The impact of the emerging genomics data on the management of agerelated phenotypes in the context of cellular senescence	Not relevant (title and abstract screening)
755	Moorley, Calvin; Cahill, Sharon; Corcoran, Nova	2016	Stroke among African-Caribbean women: lay beliefs of risks and causes	Not relevant (title and abstract screening)
756	Moreira, A. M.; Marobin, R.; Rados, D. V.; de Farias, C. B.; Coelli, S.; Bernardi, B. L.; Faller, L. A.; dos Santos, L. F.; Matzenbacher, A. M.; Katz, N.; Harzheim, E.; Silveiro, S. P.; Telessaude, R. S.	2017	Effects of nurse telesupport on transition between specialized and primary care in diabetic patients: Study protocol for a randomized controlled trial	Not relevant (title and abstract screening)
757	Morgan, M. A. J.; Coates, M. J.; Dunbar, J. A.; Reddy, P.; Schlicht, K.; Fuller, J.	2013	The TrueBlue model of collaborative care using practice nurses as case managers for depression alongside diabetes or heart disease: A randomised trial	Not focussed on quality indicators
758	Mori, T. A.	2014	Omega-3 fatty acids and cardiovascular disease: epidemiology and effects on cardiometabolic risk factors	Not relevant (title and abstract screening)
759	Morrato, E. H.; Campagna, E. J.; Brewer, S. E.; Dickinson, L. M.; Thomas, D. S. K.; Miller, B. F.; Dearing, J.; Druss, B. G.; Lindrooth, R. C.	2016	Metabolic testing for adults in a state Medicaid program receiving antipsychotics remaining barriers to achieving population health prevention goals	Not relevant (title and abstract screening)
760	Mortensen, Eric M.; Halm, Ethan A.; Pugh, Mary Jo; Copeland, Laurel A.; Metersky, Mark; Fine, Michael J.; Johnson, Christopher S.; Alvarez, Carlos A.; Frei, Christopher R.; Good, Chester; Restrepo, Marcos I.; Downs, John R.; Anzueto, Antonio	2014	Association of azithromycin with mortality and cardiovascular events among older patients hospitalized with pneumonia	Not relevant (title and abstract screening)
761	Mosleh, S. M.; Eshah, N. F.; Almalik, M. M.	2017	Perceived learning needs according to patients who have undergone major coronary interventions and their nurses	Not relevant (title and abstract screening)
762	Mostaza, Jose M.; Puras, Enrique; Blasco, Mariano; Lahoz, Carlos; Samaniego, Maria L.	2012	Utilization of evidence-based cardiovascular therapies and achievement of therapeutic goals in patients with peripheral artery disease	Not relevant (title and abstract screening)
763	Mourad, J. J.	2015	3A.04: OBJECTIVE FOR 2015: 70% OF TREATED AND CONTROLLED HYPERTENSIVE PATIENTS. HOW FAR FROM THIS GOAL WAS FRANCE IN 2014?	Conference abstract (missed at earlier stage)
764	Moya, A.; Crespo, J. J.; Ayala, D. E.; Rios, M. T.; Pousa, L.; Callejas, P. A.; Salgado, J. L.; Mojon, A.; Fernandez, J. R.; Hermida, R. C.	2013	Effects of time-of-day of hypertension treatment on ambulatory blood pressure and clinical characteristics of patients with type 2 diabetes	Not relevant (title and abstract screening)
765	Mu, J.; Wang, D. W.; Ouyang, N.; Xing, L.; Guo, X.; Zhao, C.; Ren, G.; Wang, J.; Li, Z.; Sun, G.; Yang, R.; Chen, C. S.; He, J.; Wang, C.; Qiao, L.; Shi, C.; Zhang, X.; Liu, S.; Chen, Z.; Miao, W.; Zhang, P.; Fan, Z.; Ye, N.; Zhang, L.; Geng, D.; Zhang, S.; Li, Q.; Qin, Q.; Liu, C.; Zheng, X.; Wang, T.; Jing, L.; Zhang, B.; Sun, Q.; Yan, Y.; Liao, Y.; Ma, Q.; Chu, C.; Sun, Y.; Wang, D.; Zhou, L.;…	2022	A village doctor-led multifaceted intervention for blood pressure control in rural China: an open, cluster randomised trial	Not relevant (title and abstract screening)
766	Muckelbauer, Rebecca; Englert, Heike; Rieckmann, Nina; Chen, Chih-Mei; Wegscheider, Karl; Voller, Heinz; Katus, Hugo A.; Willich, Stefan N.; Muller-Nordhorn, Jacqueline	2015	Long-term effect of a low-intensity smoking intervention embedded in an adherence program for patients with hypercholesterolemia: Randomized controlled trial	Not relevant (title and abstract screening)
767	Mudaliar, S.	2018	Integrating cardioprotective glucose-lowering medications into clinical practice	Not relevant (title and abstract screening)
768	Muijsers, H. E. C.; Van Der Heijden, O. W. H.; De Boer, K.; Van Bijsterveldt, C.; Buijs, C.; Pagels, J.; Tonnies, P.; Heiden, S.; Roeleveld, N.; Maas, A. H. E. M.	2020	Blood pressure after PREeclampsia/HELLP by SELF monitoring (BP-PRESELF): Rationale and design of a multicenter randomized controlled trial	Not relevant (title and abstract screening)
769	Mumoli, N.; Amellone, C.; Antonelli, G.; Augello, G.; Cloro, C.; D'Alleva, A.; Ascenzo, L. D.; Imbalzano, E.; Masala, R.; Riccioni, G.; Romeo, E.; Rossi, L.; Santoro, G.; Sciatti, E.; Tondo, A.; Toso, E.; Venturini, E.; Vizzardi, E.; Mascioli, G.	2020	Clinical Discussions in Antithrombotic Therapy Management in Patients With Atrial Fibrillation: A Delphi Consensus Panel	Not relevant (title and abstract screening)
770	Murphy, A.; Kirby, A.; Bradley, C.	2020	Monitoring of atrial fibrillation in primary care patients prescribed direct oral anticoagulants for stroke prevention	Not focussed on quality indicators
771	Murray Horwitz, M. E.; Fisher, M. A.; Prifti, C. A.; Rich-Edwards, J. W.; Yarrington, C. D.; White, K. O.; Battaglia, T. A.	2022	Primary Care-Based Cardiovascular Disease Risk Management After Adverse Pregnancy Outcomes: a Narrative Review	Not relevant (title and abstract screening)
772	Muscat, D. M.; Morris, G. M.; Bell, K.; Cvejic, E.; Smith, J.; Jansen, J.; Thomas, R.; Bonner, C.; Doust, J.; McCaffery, K.	2021	Benefits and Harms of Hypertension and High-Normal Labels: A Randomized Experiment	Not relevant (title and abstract screening)
773	Mussigbrodt, A.; Hindricks, G.	2012	Clinical implications from recent trials and new guidelines for stroke prevention in atrial fibrillation	Consensus statement or guideline
774	Myers, L. J.; Perkins, A. J.; Kilkenny, M. F.; Bravata, D. M.	2022	Quality of Care and Outcomes for Patients with Acute Ischemic Stroke and Transient Ischemic Attack During the COVID-19 Pandemic	Not relevant (title and abstract screening)
775	Mytton, Oliver T.; Jackson, Christopher; Steinacher, Arno; Goodman, Anna; Langenberg, Claudia; Griffin, Simon; Wareham, Nick; Woodcock, James	2018	The current and potential health benefits of the National Health Service Health Check cardiovascular disease prevention programme in England: A microsimulation study	Not relevant (title and abstract screening)
776	Naaz Fathima, F.; Shanbhag, D. N.; Hegde, S. K. B.; Sebastian, B.; Briguglio, S.	2013	Cross sectional study of adherence to prescribed medications among individuals registered at a high risk clinic in a rural area in Bangalore, India	Not relevant (title and abstract screening)
777	Nadarajah, R.; Wu, J.; Frangi, A. F.; Hogg, D.; Cowan, C.; Gale, C.	2021	Predicting patient-level new-onset atrial fibrillation from population-based nationwide electronic health records: Protocol of FIND-AF for developing a precision medicine prediction model using artificial intelligence	Not relevant (title and abstract screening)
778	Nadarajan, V.; Perry, R. J.; Johnson, J.; Werring, D. J.	2014	Transient ischaemic attacks: Mimics and chameleons	Not relevant (title and abstract screening)
779	Naqvi, I. A.; Cheung, Y. K.; Strobino, K.; Li, H.; Tom, S. E.; Husaini, Z.; Williams, O. A.; Marshall, R. S.; Arcia, A.; Kronish, I. M.; Elkind, M. S. V.	2022	TASC (Telehealth After Stroke Care): a study protocol for a randomized controlled feasibility trial of telehealth-enabled multidisciplinary stroke care in an underserved urban setting	Not relevant (title and abstract screening)
780	Narindrarangkura, P.; Bosl, W.; Rangsin, R.; Hatthachote, P.	2019	Prevalence of dyslipidemia associated with complications in diabetic patients: A nationwide study in Thailand	Not relevant (title and abstract screening)
781	Naslund, Ulf; Ng, Nawi; Lundgren, Anna; Fharm, Eva; Gronlund, Christer; Johansson, Helene; Lindahl, Bernt; Lindahl, Bertil; Lindvall, Kristina; Nilsson, Stefan K.; Nordin, Maria; Nordin, Steven; Nyman, Emma; Rocklov, Joacim; Vanoli, Davide; Weinehall, Lars; Wennberg, Patrik; Wester, Per; Norberg, Margareta; Vipviza trial group	2019	Visualization of asymptomatic atherosclerotic disease for optimum cardiovascular prevention (VIPVIZA): a pragmatic, open-label, randomised controlled trial	Not relevant (title and abstract screening)
782	Nassr, O. A.; Forsyth, P.	2019	Evaluation of blood pressure control and associated factors among patients with hypertension in Iraq: A prospective cross-sectional study	Not relevant (title and abstract screening)
783	Navar-Boggan, A. M.; Boggan, J. C.; Stafford, J. A.; Muhlbaier, L. H.; McCarver, C.; Peterson, E. D.	2012	Hypertension control among patients followed by cardiologists	Not relevant (title and abstract screening)
784	Naylor, A. R.	2012	A surgeon's view on endarterectomy and stenting in 2011: Lest we forget, it's all about preventing stroke	Not relevant (title and abstract screening)
785	Neubeck, L.; Coorey, G.; Peiris, D.; Mulley, J.; Heeley, E.; Hersch, F.; Redfern, J.	2016	Development of an integrated e-health tool for people with, or at high risk of, cardiovascular disease: The Consumer Navigation of Electronic Cardiovascular Tools (CONNECT) web application	Not focussed on quality indicators
786	Ngaosuwan, Kanchana; Johnston, Desmond G.; Godsland, Ian F.; Cox, Jeremy; Majeed, Azeem; Quint, Jennifer K.; Oliver, Nick; Robinson, Stephen	2021	Cardiovascular Disease in Patients With Primary and Secondary Adrenal Insufficiency and the Role of Comorbidities	Not relevant (title and abstract screening)
787	Nguyen, C.; Cheng-Lai, A.	2013	The polypill: A potential global solution to cardiovascular disease	Not relevant (title and abstract screening)
788	Ni, X.; Lin, H.; Li, H.; Liao, W.; Luo, X.; Wu, D.; Chen, Y.; Cai, Y.	2020	Evidence-based practice guideline on integrative medicine for stroke 2019	Not relevant (title and abstract screening)
789	Nickles, Adrienne; Fiedler, Jay; Roberts, Stacey; Lyon-Callo, Sarah; Hurst, Rochelle; Reeves, Mathew	2013	Compliance with the stroke education performance measure in the Michigan Paul Coverdell National Acute Stroke Registry	Not relevant (title and abstract screening)
790	Nicum, S.; Gill, P. S.	2012	Attitudes to taking medications for cardiovascular disease prevention	Not relevant (title and abstract screening)
791	Nidhinandana, Samart; Ratanakorn, Disya; Charnnarong, Nijasri; Muengtaweepongsa, Sombat; Towanabut, Somchai	2014	Blood Pressure Control among Stroke Patients in Thailand-The i-STROKE Study	Not relevant (title and abstract screening)
792	Nigro, S. C.; Boemio, N.	2022	Using population health-based strategies to optimize use of direct-acting oral anticoagulants in atrial fibrillation	Not focussed on quality indicators
793	Nikiphorou, E.; De Lusignan, S.; Mallen, C. D.; Khavandi, K.; Bedarida, G.; Buckley, C. D.; Galloway, J.; Raza, K.	2020	Cardiovascular risk factors and outcomes in early rheumatoid arthritis: A population-based study	Not relevant (title and abstract screening)
794	Nimptsch, K.; Konigorski, S.; Pischon, T.	2019	Diagnosis of obesity and use of obesity biomarkers in science and clinical medicine	Not relevant (title and abstract screening)
795	Nishikido, T.; Ray, K. K.	2021	The power of lipid registries for cardiovascular disease prevention	Not relevant (title and abstract screening)
796	Nishimura, A.; Nishimura, K.; Onozuka, D.; Matsuo, R.; Kada, A.; Kamitani, S.; Higashi, T.; Ogasawara, K.; Shimodozono, M.; Harada, M.; Hashimoto, Y.; Hirano, T.; Hoshino, H.; Itabashi, R.; Itoh, Y.; Iwama, T.; Kohriyama, T.; Matsumaru, Y.; Osato, T.; Sasaki, M.; Shiokawa, Y.; Shimizu, H.; Takekawa, H.; Nishi, T.; Uno, M.; Yagita, Y.; Ido, K.; Kurogi, A.; Kurogi, R.; Arimura, K.; Ren, N.; Hagihar…	2019	Development of quality indicators of stroke centers and feasibility of their measurement using a nationwide insurance claims database in Japan â€• J-ASPECT study â€•	Not relevant (title and abstract screening)
797	Nomura, R.; Kokomoto, K.; Ohara, T.; Nakatani, S.; Ooshima, T.; Nakano, K.	2018	Current knowledge among Japanese experienced general dentists regarding prevention of infective endocarditis	Not relevant (title and abstract screening)
798	Noordergraaf, F. A.; Alings, M.	2020	Andexanet alfa and its clinical application	Not relevant (title and abstract screening)
799	Nouwens, E.; Van Lieshout, J.; Adang, E.; Bouma, M.; Braspenning, J.; Wensing, M.	2012	Effectiveness and efficiency of a practice accreditation program on cardiovascular risk management in primary care: study protocol of a clustered randomized trial	Study protocol
800	Nyarko, Kofi Mensah; Ameme, Donne Kofi; Ocansey, Dennis; Commeh, Efua; Markwei, Mehitabel Tori; Ohene, Sally-Ann	2016	Capacity assessment of selected health care facilities for the pilot implementation of Package for Essential Non-communicable Diseases (PEN) intervention in Ghana	Not relevant (title and abstract screening)
801	Obamiro, Kehinde O.; Chalmers, Leanne; Lee, Kenneth; Bereznicki, Bonnie J.; Bereznicki, Luke R. E.	2018	Anticoagulation knowledge in patients with atrial fibrillation: An Australian survey	Not relevant (title and abstract screening)
802	Oberprieler, N. G.; Farahmand, B.; Cameron, J.; Brobert, G.; Jonasson, C.; Atar, D.	2022	Characteristics, treatment patterns, and residual cardiovascular risk of patients with a first acute myocardial infarction: A nationwide population-based cohort study in Norway	Not relevant (title and abstract screening)
803	Odesjo, H.; Bjorck, S.; Franzen, S.; Hjerpe, P.; Manhem, K.; Rosengren, A.; Thorn, J.; Adamsson Eryd, S.	2020	Adherence to lipid-lowering guidelines for secondary prevention and potential reduction in CVD events in Swedish primary care: A cross-sectional study	Not focussed on quality indicators
804	Odnoletkova, I.; Goderis, G.; Nobels, F.; Aertgeerts, B.; Annemans, L.; Ramaekers, D.	2014	Nurse-led telecoaching of people with type 2 diabetes in primary care: rationale, design and baseline data of a randomized controlled trial	Not focussed on quality indicators
805	Ogedegbe, G. O.; Boutin-Foster, C.; Wells, M. T.; Allegrante, J. P.; Isen, A. M.; Jobe, J. B.; Charlson, M. E.	2012	A randomized controlled trial of positive-affect intervention and medication adherence in hypertensive African Americans	Not relevant (title and abstract screening)
806	Oh, S. M.; Stefani, K. M.; Kim, H. C.	2014	Development and application of chronic disease risk prediction models	Not relevant (title and abstract screening)
807	Oikarinen, A.; Engblom, J.; Paukkonen, L.; Kaariainen, M.; Kaakinen, P.; Kahkonen, O.	2022	Effects of a lifestyle counselling intervention on adherence to lifestyle changes 7years after stroke - A quasi-experimental study	Not relevant (title and abstract screening)
808	Okeke, Nwora Lance; Chin, Tammy; Clement, Meredith; Chow, Shein-Chung; Hicks, Charles B.	2016	Coronary artery disease risk reduction in HIV-infected persons: a comparative analysis	Not relevant (title and abstract screening)
809	Okoth, K.; Wang, J.; Zemedikun, D.; Thomas, G. N.; Nirantharakumar, K.; Adderley, N. J.	2021	Risk of cardiovascular outcomes among women with endometriosis in the United Kingdom: a retrospective matched cohort study	Not relevant (title and abstract screening)
810	Olaiya, M. T.; Cadilhac, D. A.; Kim, J.; Ung, D.; Nelson, M. R.; Srikanth, V. K.; Bladin, C. F.; Gerraty, R. P.; Fitzgerald, S. M.; Phan, T. G.; Frayne, J.; Thrift, A. G.	2016	Nurse-led intervention to improve knowledge of medications in survivors of stroke or transient ischemic attack: A cluster randomized controlled trial	Not relevant (title and abstract screening)
811	Olaiya, Muideen T.; Cadilhac, Dominique A.; Kim, Joosup; Nelson, Mark R.; Srikanth, Velandai K.; Gerraty, Richard P.; Bladin, Christopher F.; Fitzgerald, Sharyn M.; Phan, Thanh; Frayne, Judith; Thrift, Amanda G.	2017	Community-Based Intervention to Improve Cardiometabolic Targets in Patients With Stroke: A Randomized Controlled Trial	Secondary prevention
812	Olivera, P.; Gabilondo, M.; Constans, M.; Tassies, D.; Plensa, E.; Pons, V.; Las Heras, G.; Jimenez, C.; Campoy, D.; Bustins, A.; Oliver, A.; Marzo, C.; Canals, T.; Varela, A.; Sorigue, M.; Sanchez, E.; Ene, G.; Perea, G.; Vicente, L.; Lopez, M.; Cerda, M.; Johansson, E.; Aguinaco, M. R.; Santos, N.; Mateo, J.; Reverter, J. C.; Moya, A.; Santamaria, A.	2018	Tromboc@t Working Group recommendations for management in patients receiving direct oral anticoagulants	Not relevant (title and abstract screening)
813	Olomu, A.; Kelly-Blake, K.; Hart-Davidson, W.; Gardiner, J.; Luo, Z.; Heisler, M.; Holmes-Rovner, M.	2022	Improving diabetic patients' adherence to treatment and prevention of cardiovascular disease (Office Guidelines Applied to Practice-IMPACT Study)-a cluster randomized controlled effectiveness trial	Not focussed on quality indicators
814	O'Malley, Patrick G.; Arnold, Michael J.; Kelley, Cathy; Spacek, Lance; Buelt, Andrew; Natarajan, Sundar; Donahue, Mark P.; Vagichev, Elena; Ballard-Hernandez, Jennifer; Logan, Amanda; Thomas, Lauren; Ritter, Joan; Neubauer, Brian E.; Downs, John R.	2020	Management of Dyslipidemia for Cardiovascular Disease Risk Reduction: Synopsis of the 2020 Updated U.S. Department of Veterans Affairs and U.S. Department of Defense Clinical Practice Guideline	Consensus statement or guideline
815	Omar, A. S.; Ewila, H.; Allam, M.; Aboulnagah, S.; Hanoura, S.; Sivadasan, P. C.; Bilal, O.; Pattath, A. R. A.; AlKhulaifi, A.	2018	Improving Incidence of Postoperative Atrial Fibrillation After Cardiac Surgery Using Simplified Clinical Practice Guidelines	Not relevant (title and abstract screening)
816	Omboni, S.; Caserini, M.	2018	Effectiveness of pharmacist's intervention in the management of cardiovascular diseases	Not relevant (title and abstract screening)
817	Ona, D. I. D.; Jimeno, C. A.; Jasul, G. V.; Bunyi, M. L. E.; Oliva, R.; Gonzalez-Santos, L. E.; Mercado-Asis, L. B.; Luz, V. A.; Leus, A. G.; Diaz, A. B. F.; Santos, M. I.; Belen, A. A.; Bonzon, D. D.; Bote-Nunez, J.; Cawed-Mende, R. M. N.; Chua, A. S.; Javier, A. M. J. T.; Juangco, D. N. A.; Madrigal-Dy, C.; Manicad, M. B.; Ortiz, J. M. G. R.; Padolina, C. S.; Sison, M. C. C.; Villanueva, N. J.	2021	Executive summary of the 2020 clinical practice guidelines for the management of hypertension in the Philippines	Consensus statement or guideline
818	O'Neill, Deirdre E.; Southern, Danielle A.; Norris, Colleen M.; O'Neill, Blair J.; Curran, Helen J.; Graham, Michelle M.	2017	Acute coronary syndrome patients admitted to a cardiology vs non-cardiology service: variations in treatment & outcome	Not relevant (title and abstract screening)
819	Orchard, J. J.; Neubeck, L.; Freedman, B.; Webster, R.; Patel, A.; Gallagher, R.; Li, J.; Hespe, C. M.; Ferguson, C.; Zwar, N.; Lowres, N.	2018	Atrial Fibrillation Screen, Management and Guideline Recommended Therapy (AF SMART II) in the rural primary care setting: An implementation study protocol	Study protocol
820	Orchard, J.; Li, J.; Gallagher, R.; Freedman, B.; Lowres, N.; Neubeck, L.	2019	Uptake of a primary care atrial fibrillation screening program (AF-SMART): a realist evaluation of implementation in metropolitan and rural general practice	Not relevant (title and abstract screening)
821	Ovbiagele, Bruce	2015	Phone-based intervention under nurse guidance after stroke: concept for lowering blood pressure after stroke in Sub-Saharan Africa	Not relevant (title and abstract screening)
822	Ozcan Cetin, E. H.; Ozeke, O.; Ilkay, E.; Aras, D.; Topaloglu, S.; Golbasi, Z.; Aydogdu, S.; Ozer, C.	2018	Palliative treatment of coronary "atherosclerotic cancer" by drug-eluting or bare-metal stents: From oculo-stenotic reflex period to age of precision medicine	Not relevant (title and abstract screening)
823	Ozdener-Poyraz, A. E.; Vaidean, G.	2022	Preventive Cardiovascular Care in Patients With HIV Infection in an Outpatient Clinic	Not relevant (title and abstract screening)
824	Pace, R.; Harris, S.; Parry, M.; Zaran, H.	2020	Primary and Secondary Cardiovascular Prevention Among First Nations Peoples With Type 2 Diabetes in Canada: Findings From the FORGE AHEAD Program	Not primary care setting
825	PagÃ¡n, JosÃ© A.; Carlson, Erin K.	2013	Assessing Long-Term Health and Cost Outcomes of Patient-Centered Medical Homes Serving Adults With Poor Diabetes Control	Not relevant (title and abstract screening)
826	Palmer, M. J.; Barnard, S.; Perel, P.; Free, C.	2018	Mobile phone-based interventions for improving adherence to medication prescribed for the primary prevention of cardiovascular disease in adults	Not relevant (title and abstract screening)
827	Palmer, Melissa J.; Barnard, Sharmani; Perel, Pablo; Free, Caroline	2018	Mobile phone-based interventions for improving adherence to medication prescribed for the primary prevention of cardiovascular disease in adults	Not relevant (title and abstract screening)
828	Pan, M.; Pan, X.; Zhou, J.; Wang, J.; Qi, Q.; Wang, L.	2022	Update on hormone therapy for the management of postmenopausal women	Not relevant (title and abstract screening)
829	Panaich, S. S.; Patel, N.; Agnihotri, K.; Arora, S.; Savani, C.; Patel, N. J.; Patel, S. V.; Sonani, R.; Patel, A.; Lahewala, S.; Singh, V.; Thakkar, B.; Bhatt, P.; Deshmukh, A.; Badheka, A. O.	2016	A review of hypertension management in atrial fibrillation	Consensus statement or guideline
830	Paoli, G.; Notarangelo, M. F.; Mattioli, M.; La Sala, R.; Foa, C.; Solinas, E.; Fusco, S.; Fava, C.; Caminiti, C.; Artioli, G.; Pela, G.; Dall'Aglio, E.; Manari, A.; Tondi, S.; Rizzo, A.; Trapolin, G.; Patrizi, G.; Cappelli, S.; Villani, G. Q.; Piepoli, M.; Zobbi, G.; Nicosia, E.; Ardissino, D.	2018	ALLiance for sEcondary PREvention after an acute coronary syndrome. The ALLEPRE trial: A multicenter fully nurse-coordinated intensive intervention program	Not primary care setting
831	Parashar, A.; Willeboordse, M.; Gupta, A. K.; van Schayck, O. C. P.	2022	Effect of brief interventions to promote behavior change on clinical outcomes of selected non-communicable diseases - The World Health Organization (WHO) package of essential non-communicable disease (PEN) interventions for primary health care settings- study protocol of a quasi-experimental study	Study protocol
832	Parchman, Michael L.; Fagnan, Lyle J.; Dorr, David A.; Evans, Peggy; Cook, Andrea J.; Penfold, Robert B.; Hsu, Clarissa; Cheadle, Allen; Baldwin, Laura-Mae; Tuzzio, Leah	2016	Study protocol for "Healthy Hearts Northwest": a 2 x 2 randomized factorial trial to build quality improvement capacity in primary care	Study protocol
833	Park, H. K.; Ko, S. B.; Jung, K. H.; Jang, M. U.; Kim, D. H.; Kim, J. T.; Choi, J. C.; Jeong, H. S.; Kim, C.; Heo, J. H.; Rha, J. H.; Kwon, S. U.; Kim, J. S.; Lee, B. C.; Bae, H. J.; Yoon, B. W.; Hong, K. S.	2022	2022 Update of the Korean Clinical Practice Guidelines for Stroke: Antithrombotic Therapy for Patients with Acute Ischemic Stroke or Transient Ischemic Attack	Consensus statement or guideline
834	Park, J. H.; Ruiz, M. C.; Shields, D.; Orr, D. J.	2013	Socioeconomic deprivation does not affect prescribing of secondary prevention in patients with peripheral arterial disease	Not relevant (title and abstract screening)
835	Parsonage, W. A.; Zentner, D.; Lust, K.; Kane, S. C.; Sullivan, E. A.	2021	Heart Disease and Pregnancy: The Need for a Twenty-First Century Approach to Care	Not relevant (title and abstract screening)
836	Passman, R.	2016	Time in therapeutic range inwarfarin-treated patients is very good good enough?	Not relevant (title and abstract screening)
837	Patel, A. A.; Reardon, G.; Nelson, W. W.; Philpot, T.; Neidecker, M. V.	2013	Persistence of warfarin therapy for residents in long-term care who have atrial fibrillation	Not relevant (title and abstract screening)
838	Patel, A. J.; Yates, M. T.; Soppa, G. K. R.	2014	What is the optimal revascularization technique for isolated disease of the left anterior descending artery: Minimally invasive direct coronary artery bypass or percutaneous coronary intervention?	Not relevant (title and abstract screening)
839	Patel, A.; Praveen, D.; Maharani, A.; Oceandy, D.; Pilard, Q.; Kohli, M. P. S.; Sujarwoto, S.; Tampubolon, G.	2019	Association of Multifaceted Mobile Technology-Enabled Primary Care Intervention with Cardiovascular Disease Risk Management in Rural Indonesia	Not relevant (title and abstract screening)
840	Patel, B.; Peiris, D. P.; Patel, A.; Jan, S.; Harris, M. F.; Usherwood, T.; Panaretto, K.; Lung, T.	2020	A computer-guided quality improvement tool for primary health care: cost-effectiveness analysis based on TORPEDO trial data	Not focussed on quality indicators
841	Patel, P. N.; Giugliano, R. P.	2020	Low-density lipoprotein cholesterol lowering therapy for the secondary prevention of atherosclerotic cardiovascular disease	Not relevant (title and abstract screening)
842	Patti, G.; Micieli, G.; Cimminiello, C.; Bolognese, L.	2020	The Role of Clopidogrel in 2020: A Reappraisal	Not relevant (title and abstract screening)
843	Paulsen, M. S.; Andersen, M.; Munck, A. P.; Larsen, P. V.; Hansen, D. G.; Jacobsen, I. A.; Larsen, M. L.; Christensen, B.; Sondergaard, J.	2012	Socio-economic status influences blood pressure control despite equal access to care	Not relevant (title and abstract screening)
844	Peacock, O. J.; Western, M. J.; Batterham, A. M.; Stathi, A.; Standage, M.; Tapp, A.; Bennett, P.; Thompson, D.	2015	Multidimensional individualised Physical ACTivity (Mi-PACT) - a technology-enabled intervention to promote physical activity in primary care: Study protocol for a randomised controlled trial	Not relevant (title and abstract screening)
845	Pedretti, Roberto F. E.; Iliou, Marie-Christine; Israel, Carsten W.; Abreu, Ana; Miljoen, Hielko; Corra, Ugo; Stellbrink, Christoph; Gevaert, Andreas B.; Theuns, Dominic A.; Piepoli, Massimo F.; Reibis, Rona; Schmid, Jean Paul; Wilhelm, Matthias; Heidbuchel, Hein; Voller, Heinz; Ambrosetti, Marco; Deneke, Thomas; Cornelissen, Veronique; R Heinzel, Frank; Davos, Constantinos H.; Kudaiberdieva, Gul…	2021	Comprehensive multicomponent cardiac rehabilitation in cardiac implantable electronic devices recipients: a consensus document from the European Association of Preventive Cardiology (EAPC; Secondary prevention and rehabilitation section) and European Heart Rhythm Association (EHRA)	Not relevant (title and abstract screening)
846	Pedretti, Roberto F. E.; Iliou, Marie-Christine; Israel, Carsten W.; Abreu, Ana; Miljoen, Hielko; Corra, Ugo; Stellbrink, Christoph; Gevaert, Andreas B.; Theuns, Dominic A.; Piepoli, Massimo F.; Reibis, Rona; Schmid, Jean Paul; Wilhelm, Matthias; Heidbuchel, Hein; Voller, Heinz; Document, reviewers; Ambrosetti, Marco; Deneke, Thomas; Cornelissen, Veronique; R Heinzel, Frank; Davos, Constantinos H…	2021	Comprehensive multicomponent cardiac rehabilitation in cardiac implantable electronic devices recipients: a consensus document from the European Association of Preventive Cardiology (EAPC; Secondary prevention and rehabilitation section) and European Heart Rhythm Association (EHRA)	Not relevant (title and abstract screening)
847	Pedro-Botet, J.; Ascaso, J. F.; Barrios, V.; De La Sierra, A.; Escalada, J.; Millan, J.; Mostaza, J. M.; Perez-Martinez, P.; Pinto, X.; Salas-Salvado, J.; Valdivielso, P.	2018	COSMIC project: Consensus on the objectives of the metabolic syndrome in clinic	Not relevant (title and abstract screening)
848	Peiris, D.; Praveen, D.; Mogulluru, K.; Ameer, M. A.; Raghu, A.; Li, Q.; Heritier, S.; MacMahon, S.; Prabhakaran, D.; Clifford, G. D.; Joshi, R.; Maulik, P. K.; Jan, S.; Tarassenko, L.; Patel, A.	2019	Smarthealth India: A stepped-wedge, cluster randomised controlled trial of a community health worker managed mobile health intervention for people assessed at high cardiovascular disease risk in rural India	Not relevant (title and abstract screening)
849	Peiris, D.; Usherwood, T.; Panaretto, K.; Harris, M.; Hunt, J.; Patel, B.; Zwar, N.; Redfern, J.; MacMahon, S.; Colagiuri, S.; Hayman, N.; Patel, A.	2012	The treatment of cardiovascular risk in primary care using electronic decision support (TORPEDO) study: Intervention development and protocol for a cluster randomised, controlled trial of an electronic decision support and quality improvement intervention in Australian primary healthcare	Study protocol
850	Perera, G.; Rijnbeek, P. R.; Alexander, M.; Ansell, D.; Avillach, P.; Duarte-Salles, T.; Gordon, M. F.; Lapi, F.; Mayer, M. A.; Pasqua, A.; Pedersen, L.; Van Der Lei, J.; Visser, P. J.; Stewart, R.	2020	Vascular and metabolic risk factor differences prior to dementia diagnosis: A multidatabase case-control study using European electronic health records	Not relevant (title and abstract screening)
851	Perera, R.; McFadden, E.; McLellan, J.; Lung, T.; Clarke, P.; Perez, T.; Fanshawe, T.; Dalton, A.; Farmer, A.; Glasziou, P.; Takahashi, O.; Stevens, J.; Irwig, L.; Hirst, J.; Stevens, S.; Leslie, A.; Ohde, S.; Deshpande, G.; Urayama, K.; Shine, B.; Stevens, R.	2015	Optimal strategies for monitoring lipid levels in patients at risk or with cardiovascular disease: A systematic review with statistical and cost-effectiveness modelling	Not relevant (title and abstract screening)
852	Perez Cabeza, A. I.; Nevado Portero, J.; Ruiz Ortiz, M.; Tercedor Sanchez, L.; Vazquez Garcia, R.; Delgado Prieto, J. L.; Recio Mayoral, A.; Beltran Robles, M.; Moniche, F.; Torres Llergo, J.; Masjuan, J.	2020	Expert recommendations on improving effective ischemic stroke prevention in nonvalvular atrial fibrillation: the role of rivaroxaban	Not relevant (title and abstract screening)
853	Perrone-Filardi, P.; Minghetti, P.; Menditto, E.; Bianchi, S.; Scaglione, F.; Trifiro, G.; Piccinocchi, G.; Corona, T.; Gambarelli, G.; Izzi, C.; Misciagna, V.; Putignano, D.; Lopatriello, S.; Cafiero, D.	2021	The value of the polypill in cardiovascular disease: an Italian multidisciplinary Delphi panel consensus	Not relevant (title and abstract screening)
854	Persell, S. D.; Brown, T.; Lee, J. Y.; Shah, S.; Henley, E.; Long, T.; Luther, S.; Lloyd-Jones, D. M.; Jean-Jacques, M.; Kandula, N. R.; Sanchez, T.; Baker, D. W.	2015	Individualized Risk Communication and Outreach for Primary Cardiovascular Disease Prevention in Community Health Centers: Randomized Trial	Not focussed on quality indicators
855	Persell, S. D.; Lee, J. Y.; Lipiszko, D.; Peprah, Y. A.; Ruderman, E. M.; Schachter, M.; Majka, D. S.	2020	Outreach to Promote Management of Cardiovascular Risk in Primary Care Among Patients With Rheumatoid Arthritis Seen in Rheumatology Practice	Secondary prevention
856	Peterson, G. G.; Pu, J.; Magid, D. J.; Barterian, L.; Kranker, K.; Barna, M.; Conwell, L.; Rose, A.; Blue, L.; Markovitz, A.; McCall, N.; Markovich, P.	2021	Effect of the Million Hearts Cardiovascular Disease Risk Reduction Model on Initiating and Intensifying Medications: A Prespecified Secondary Analysis of a Randomized Clinical Trial	Not relevant (title and abstract screening)
857	Pfeilschifter, W.; Luger, S.; Brunkhorst, R.; Lindhoff-Last, E.; Foerch, C.	2013	The gap between trial data and clinical practice - An analysis of case reports on bleeding complications occurring under dabigatran and rivaroxaban anticoagulation	Not relevant (title and abstract screening)
858	Phoon, R. K. S.	2012	Chronic kidney disease in the elderly: Assessment and management	Not focussed on quality indicators
859	Pierantozzi, A. M.; Plath, A. E.	2016	New antithrombotic therapies and complementary and alternative medicine (CAM): Chartering into unknown territory	Not relevant (title and abstract screening)
860	Piernas, C.; Tsiountsioura, M.; Astbury, N. M.; Madigan, C.; Aveyard, P.; Jebb, S. A.	2019	Primary Care SHOPping intervention for cardiovascular disease prevention (PC-SHOP): Protocol for a randomised controlled trial to reduce saturated fat intake	Not relevant (title and abstract screening)
861	Pinnamaneni, M.; Payne, L.; Jackson, J.; Cheng, C. I.; Cascio, M. A.	2022	Disparities in chronic physical health conditions in sexual and gender minority people using the United States Behavioral Risk Factor Surveillance System	Not relevant (title and abstract screening)
862	PlÃ¼ddemann, Annette; Wallace, Emma; Bankhead, Clare; Keogh, Claire; Van der Windt, Danielle; Lasserson, Daniel; Galvin, Rose; Moschetti, Ivan; Kearley, Karen; O'Brien, Kirsty; Sanders, Sharon; Mallett, Susan; Malanda, Uriell; Thompson, Matthew; Fahey, Tom; Stevens, Richard	2014	Clinical prediction rules in practice: review of clinical guidelines and survey of GPs	Consensus statement or guideline
863	Pluta, W.; Dudzinska, W.; Lubkowska, A.	2022	Metabolic Obesity in People with Normal Body Weight (MONW)-Review of Diagnostic Criteria	Not relevant (title and abstract screening)
864	Pogosova, N.; Sokolova, O.	2017	Governmental efforts for cardiovascular disease prevention efforts in the Russian Federation	Not relevant (title and abstract screening)
865	Pogosova, Nana; Saner, Hugo; Pedersen, Susanne S.; Cupples, Margaret E.; McGee, Hannah; Hofer, Stefan; Doyle, Frank; Schmid, Jean-Paul; von Kanel, Roland; Cardiac Rehabilitation Section of the European Association of Cardiovascular, Prevention; Rehabilitation of the European Society of, Cardiology; Bjarnason-Wehrens B, Piepoli M. F. Benzer W. Niebauer J. Doherty P. Garcia-Porrero E. Rauch B. Dend…	2015	Psychosocial aspects in cardiac rehabilitation: From theory to practice. A position paper from the Cardiac Rehabilitation Section of the European Association of Cardiovascular Prevention and Rehabilitation of the European Society of Cardiology	Not relevant (title and abstract screening)
866	Pokorney, S. D.; Bloom, D.; Granger, C. B.; Thomas, K. L.; Al-Khatib, S. M.; Roettig, M. L.; Anderson, J.; Heflin, M. T.; Granger, B. B.	2019	Exploring patient-provider decision-making for use of anticoagulation for stroke prevention in atrial fibrillation: Results of the INFORM-AF study	Not relevant (title and abstract screening)
867	Pokorney, S. D.; Friedman, D. J.; Calkins, H.; Callans, D. J.; Daoud, E. G.; Della-Bella, P.; Jackson, K. P.; Shivkumar, K.; Saba, S.; Sapp, J.; Stevenson, W. G.; Al-Khatib, S. M.	2016	Catheter ablation of ventricular tachycardia: Lessons learned from past clinical trials and implications for future clinical trials	Not relevant (title and abstract screening)
868	Polak, M.; Dorynska, A.; Szafraniec, K.; Pajak, A.	2018	Cardiovascular risk assessment, cardiovascular disease risk factors, and lung function parameters	Not relevant (title and abstract screening)
869	Poon, Liona C.; Shennan, Andrew; Hyett, Jonathan A.; Kapur, Anil; Hadar, Eran; Divakar, Hema; McAuliffe, Fionnuala; da Silva Costa, Fabricio; von Dadelszen, Peter; McIntyre, Harold David; Kihara, Anne B.; Di Renzo, Gian Carlo; Romero, Roberto; D'Alton, Mary; Berghella, Vincenzo; Nicolaides, Kypros H.; Hod, Moshe	2019	The International Federation of Gynecology and Obstetrics (FIGO) initiative on pre-eclampsia: A pragmatic guide for first-trimester screening and prevention	Not relevant (title and abstract screening)
870	Poon, Liona C.; Shennan, Andrew; Hyett, Jonathan A.; Kapur, Anil; Hadar, Eran; Divakar, Hema; McAuliffe, Fionnuala; Silva Costa, Fabricio; Dadelszen, Peter; McIntyre, Harold David; Kihara, Anne B.; Di Renzo, Gian Carlo; Romero, Roberto; D'Alton, Mary; Berghella, Vincenzo; Nicolaides, Kypros H.; Hod, Moshe; Hanson, Mark; Ma, Ronald; Purandare, C. N.	2019	The International Federation of Gynecology and Obstetrics (FIGO) initiative on pre-eclampsia: A pragmatic guide for first-trimester screening and prevention	Not relevant (title and abstract screening)
871	Posnenkova, O. M.; Gerasimov, S. N.; Popova, Y. V.; Popov, I. A.; Shemetova, G. N.; Gridnev, V. I.; Kiselev, A. R.	2017	Clinical factors affecting the goal blood pressure in hypertensive patients of a rural polyclinic in Russia	Not relevant (title and abstract screening)
872	Potpara, T. S.; Dan, G. A.; Popescu, M. I.; Georgescu, C. A.; Dimitrova, E. S.; Ekmeciu, U.; Lip, G. Y. H.; Musetescu, R.; Badila, E.; Pop, S.; Popescu, R.; Neamtu, S.; Oancea, F.; Dan, A. R.; Polovina, M.; Milanov, S.; Mitic, G.; Milanov, M.; Savic, J.; Koncarevic, I.; Gavrilovic, J.; Pavlovic, M.; Djikic, D.; Petrovic, M.; Simovic, S.; Malic, S.; Hodzic, J.; Stojanovic, M.; Gnip, S.; Zlatar, M.…	2017	The Patterns of Non-vitamin K Antagonist Oral Anticoagulants (NOACs) Use in Patients with Atrial Fibrillation in Seven Balkan Countries: a Report from the BALKAN-AF Survey	Not relevant (title and abstract screening)
873	Potpara, T. S.; Licina, M. M.; Polovina, M. M.	2013	Practical approaches to the treatment of atrial fibrillation: Focus on stroke prevention using oral anticoagulant drugs	Not relevant (title and abstract screening)
874	Pousinho, S.; Morgado, M.; Falcao, A.; Alves, G.	2016	Pharmacist Interventions in the Management of Type 2 Diabetes Mellitus: A Systematic Review of Randomized Controlled Trials	Not relevant (title and abstract screening)
875	Powell, E. M.; Douglas, I. J.; Gungabissoon, U.; Smeeth, L.; Wing, K.	2021	Real-world effects of medications for stroke prevention in atrial fibrillation: Protocol for a UK population-based non-interventional cohort study with validation against randomised trial results	Not relevant (title and abstract screening)
876	Prasad, G.; Choudhary, M. K.; Dinkar, J. K.; Ahmad, A.; Ram, B.; Kumar, N.	2022	Vitamin D Insufficiency Prevalence and Severity in Type 2 Diabetes Mellitus Patients at IGIMS, Patna: A Case Control Study	Not relevant (title and abstract screening)
877	Prasad, M.; Rajarajeswari, D.; Ramlingam, K.; Viswakumar, R.; Suneel, B.; Conjeevaram, J.; Aruna, P.; Fathima, N.; Vishwakarma, S. K.; Khan, A. A.	2022	Association of Angiotensin II Type 1 Receptor (AT1R) Gene Polymorphism with Angiotensin II Serum Levels in Patients with Essential Hypertension	Not relevant (title and abstract screening)
878	Praveen, D.; Patel, A.; McMahon, S.; Prabhakaran, D.; Clifford, G. D.; Maulik, P. K.; Joshi, R.; Jan, S.; Heritier, S.; Peiris, D.	2013	A multifaceted strategy using mobile technology to assist rural primary healthcare doctors and frontline health workers in cardiovascular disease risk management: protocol for the SMARTHealth India cluster randomised controlled trial	Not relevant (title and abstract screening)
879	Preuss, Rebekka; Chenot, Jean-FranÃ§ois; Angelow, Aniela	2016	Quality of care in patients with atrial fibrillation in primary care: a cross-sectional study comparing clinical and claims data	Not primary care setting
880	Prince, S. A.; Reid, R. D.; Pipe, A. L.; McDonnell, L. A.	2017	An evaluation of CardioPrevent: A technology-enabled, health-behavior change program for the global reduction of cardiovascular risk	Not relevant (title and abstract screening)
881	Prisco, D.; Ageno, W.; Becattini, C.; D'Angelo, A.; Davi, G.; De Cristofaro, R.; Dentali, F.; Di Minno, G.; Falanga, A.; Gussoni, G.; Masotti, L.; Palareti, G.; Pignatelli, P.; Santi, R. M.; Santilli, F.; Silingardi, M.; Tufano, A.; Violi, F.	2017	Italian intersociety consensus on DOAC use in internal medicine	Not relevant (title and abstract screening)
882	Prout, Erik C.; Brooks, Dina; Mansfield, Avril; Bayley, Mark; McIlroy, William E.	2015	Patient Characteristics That Influence Enrollment and Attendance in Aerobic Exercise Early After Stroke	Not relevant (title and abstract screening)
883	Puig, L.; Ferrandiz, C.; Pujol, R. M.; Vela, E.; Alberti-Casas, C.; Comellas, M.; Blanch, C.	2021	Burden of Psoriasis in Catalonia: Epidemiology, Associated Comorbidities, Health Care Utilization, and Sick Leave	Not relevant (title and abstract screening)
884	Pujades-Rodriguez, Mar; Morgan, Ann W.; Cubbon, Richard M.; Wu, Jianhua	2020	Dose-dependent oral glucocorticoid cardiovascular risks in people with immune-mediated inflammatory diseases: A population-based cohort study	Not relevant (title and abstract screening)
885	Putt, M. E.; Reese, P. P.; Volpp, K. G.; Russell, L. B.; Loewenstein, G.; Yan, J.; Pagnotti, D.; McGilloway, R.; Brennen, T.; Finnerty, D.; Hoffer, K.; Chadha, S.; Barankay, I.	2019	The Habit Formation trial of behavioral economic interventions to improve statin use and reduce the risk of cardiovascular disease: Rationale, design and methodologies	Not relevant (title and abstract screening)
886	Pyarali, F.; Iordanov, R.; Ebner, B.; Grant, J.; Vincent, L.; Toirac, A.; Haque, T.; Zablah, G.; Kapoor, K.; Powell, A.; Boulanger, C.; Hurwitz, B.; Alcaide, M.; Martinez, C.	2021	Cardiovascular disease and prevention among people living with HIV in South Florida	Not relevant (title and abstract screening)
887	Qi, Katie; Reeve, Emily; Hilmer, Sarah N.; Pearson, Sallie-Anne; Matthews, Slade; Gnjidic, Danijela	2015	Older peoples' attitudes regarding polypharmacy, statin use and willingness to have statins deprescribed in Australia	Not relevant (title and abstract screening)
888	Qin, D.; Leef, G.; Alam, M. B.; Rattan, R.; Munir, M. B.; Patel, D.; Khattak, F.; Adelstein, E.; Jain, S. K.; Saba, S.	2016	Comparative effectiveness of antiarrhythmic drugs for rhythm control of atrial fibrillation	Not relevant (title and abstract screening)
889	Raeisi-Giglou, P.; Jabri, A.; Shahrori, Z.; Sallam, S.; Alhuneafat, L.; Al-Abdouh, A.; Mhanna, M.; Kumar, A.; Abu Omar, Y.; Yousaf, A.; Tarabichi, Y.; Siraj, A.; Kondapaneni, M.	2022	Disparities in the Prescription of Statins in the Primary Care Setting: A Retrospective Observational Study	Not focussed on quality indicators
890	Raj Dewda, P.; Agrawal, S.	2013	Role of voglibose in the treatment of prediabetes in Indian population: A cross-speciality survey	Not relevant (title and abstract screening)
891	Rampamba, E. M.; Meyer, J. C.; Helberg, E.; Godman, B.	2020	Medicines availability among hypertensive patients in primary health care facilities in a rural province in South Africa: Findings and implications	Not relevant (title and abstract screening)
892	Rana, Jamal S.; Karter, Andrew J.; Liu, Jennifer Y.; Moffet, Howard H.; Jaffe, Marc G.	2018	Improved Cardiovascular Risk Factors Control Associated with a Large-Scale Population Management Program Among Diabetes Patients	Not primary care setting
893	Rashid, M. A.; Edwards, D.; Walter, F. M.; Mant, J.	2014	Medication taking in coronary artery disease: a systematic review and qualitative synthesis	Not relevant (title and abstract screening)
894	Rasyidi, Ernest; Wilkins, Jeffery N.; Danovitch, Itai	2012	Training the next generation of providers in addiction medicine	Not relevant (title and abstract screening)
895	Raupach, T.; Brown, J.	2012	Treatment of tobacco addiction and the cardiovascular specialist	Not relevant (title and abstract screening)
896	Rauwenhoff, Johanne; Peeters, Frenk; Bol, Yvonne; Van Heugten, Caroline	2019	The BrainACT study: acceptance and commitment therapy for depressive and anxiety symptoms following acquired brain injury: study protocol for a randomized controlled trial	Not relevant (title and abstract screening)
897	Razavi, A. C.; Mehta, A.; Sperling, L. S.	2022	Statin therapy for the primary prevention of cardiovascular disease: Pros	Not relevant (title and abstract screening)
898	Reboussin, D. M.; Allen, N. B.; Griswold, M. E.; Guallar, E.; Hong, Y.; Lackland, D. T.; Miller, E. P. R.; Polonsky, T.; Thompson-Paul, A. M.; Vupputuri, S.	2018	Systematic Review for the 2017 ACC/AHA/AAPA/ABC/ACPM/AGS/APhA/ASH/ASPC/NMA/PCNA Guideline for the Prevention, Detection, Evaluation, and Management of High Blood Pressure in Adults: A Report of the American College of Cardiology/American Heart Association Task Force on Clinical Practice Guidelines	Consensus statement or guideline
899	Reboussin, David M.; Allen, Norrina B.; Griswold, Michael E.; Guallar, Eliseo; Hong, Yuling; Lackland, Daniel T.; Miller, Edgar Pete R., 3rd; Polonsky, Tamar; Thompson-Paul, Angela M.; Vupputuri, Suma	2017	Systematic Review for the 2017 ACC/AHA/AAPA/ABC/ACPM/AGS/APhA/ASH/ASPC/NMA/PCNA Guideline for the Prevention, Detection, Evaluation, and Management of High Blood Pressure in Adults: A Report of the American College of Cardiology/American Heart Association TaskÂ ForceÂ onÂ Clinical Practice Guidelines	Consensus statement or guideline
900	Reddy, S.; Namara, K. M.; Malakellis, M.; Denton, T.; McDonald, C.; Opie, J.; Sanigorski, A.; Versace, V.	2019	Evaluation of clinical quality improvement interventions: Feasibility of an integrated approach	Not primary care setting
901	Redfern, J.; Hyun, K.; Singleton, A.; Hafiz, N.; Raeside, R.; Spencer, L.; Carr, B.; Caterson, I.; Cullen, J.; Ferry, C.; Santo, K.; Hayes, A.; Leung, R. W. M.; Raadsma, S.; Swinbourne, J.; Cho, J. G.; King, M.; Roberts, M.; Kok, C.; Jenkins, C.; Chow, C.	2019	ITM support for patients with chronic respiratory and cardiovascular diseases: A protocol for a randomised controlled trial	Not relevant (title and abstract screening)
902	Redfern, J.; Usherwood, T.; Harris, M. F.; Rodgers, A.; Hayman, N.; Panaretto, K.; Chow, C.; Lau, A. Y. S.; Neubeck, L.; Coorey, G.; Hersch, F.; Heeley, E.; Patel, A.; Jan, S.; Zwar, N.; Peiris, D.	2014	A randomised controlled trial of a consumer-focused e-health strategy for cardiovascular risk management in primary care: The Consumer Navigation of Electronic Cardiovascular Tools (CONNECT) study protocol	Study protocol
903	Redfern, Julie; Hafiz, Nashid; Hyun, Karice; Knight, Andrew; Hespe, Charlotte; Chow, Clara K.; Briffa, Tom; Gallagher, Robyn; Reid, Christopher; Hare, David L.; Zwar, Nicholas; Woodward, Mark; Jan, Stephen; Atkins, Emily R.; Laba, Tracey-Lea; Halcomb, Elizabeth; Billot, Laurent; Johnson, Tracey; Usherwood, Timothy	2020	QUality improvement in primary care to prevent hospitalisations and improve Effectiveness and efficiency of care for people Living with coronary heart disease (QUEL): protocol for a 24-month cluster randomised controlled trial in primary care	Study protocol
904	Reid, C. M.; Ademi, Z.; Nelson, M. R.; Connor, G.; Chew, D. P.; Shiel, L.; Smeath, A.; De Looze, F.; Steg, P. G.; Bhatt, D. L.; Liew, D.; Reid, Christopher M.; Ademi, Zanfina; Nelson, Mark R.; Connor, Greg; Chew, Derek P.; Shiel, Louise; Smeath, Ana; De Looze, Fred; Steg, Ph Gabriel	2012	Outcomes from the REACH Registry for Australian general practice patients with or at high risk of atherothrombosis	Not relevant (title and abstract screening)
905	Reid, R.; Abramson, B. L.; Blake, J.; Desindes, S.; Dodin, S.; Johnston, S.; Rowe, T.; Sodhi, N.; Penny, Wilks; Wolfman, W.; Fortier, M.; Graves, L.; Guthrie, B.; Khan, A.; Wilks, P.; Soares, C. N.	2014	Managing Menopause	Not relevant (title and abstract screening)
906	Riaz, Haris; Alansari, Shehab Ahmad Redha; Khan, Muhammad Shahzeb; Riaz, Talha; Raza, Sajjad; Luni, Faraz Khan; Khan, Abdur Rahman; Riaz, Irbaz Bin; Krasuski, Richard A.	2016	Safety and Use of Anticoagulation After Aortic Valve Replacement With Bioprostheses: A Meta-Analysis	Not relevant (title and abstract screening)
907	Rice, V. H.; Hartmann-Boyce, J.; Stead, L. F.	2013	Nursing interventions for smoking cessation	Not relevant (title and abstract screening)
908	Rice, V. H.; Hartmann-Boyce, J.; Stead, L. F.	2013	Nursing interventions for smoking cessation	Not relevant (title and abstract screening)
909	Richard, M. A.; Barnetche, T.; Horreau, C.; Brenaut, E.; Pouplard, C.; Aractingi, S.; Aubin, F.; Cribier, B.; Joly, P.; Jullien, D.; Le MaÃ®tre, M.; Misery, L.; Ortonne, J. P.; Paul, C.	2013	Psoriasis, cardiovascular events, cancer risk and alcohol use: Evidence-based recommendations based on systematic review and expert opinion	Not relevant (title and abstract screening)
910	Richard, M. A.; Barnetche, T.; Horreau, C.; Brenaut, E.; Pouplard, C.; Aractingi, S.; Aubin, F.; Cribier, B.; Joly, P.; Jullien, D.; Le Maitre, M.; Misery, L.; Ortonne, J. P.; Paul, C.	2013	Psoriasis, cardiovascular events, cancer risk and alcohol use: evidence-based recommendations based on systematic review and expert opinion	Not relevant (title and abstract screening)
911	Richardson, Kathryn; Savva, George M.; Boyd, Penelope J.; Aldus, Clare; Maidment, Ian; Pakpahan, Eduwin; Loke, Yoon K.; Arthur, Antony; Steel, Nicholas; Ballard, Clive; Howard, Robert; Fox, Chris	2021	Non-benzodiazepine hypnotic use for sleep disturbance in people aged over 55 years living with dementia: a series of cohort studies	Not relevant (title and abstract screening)
912	Richter-Sundberg, Linda; Kardakis, Therese; Weinehall, Lars; Garvare, Rickard; NystrÃ¶m, Monica E.	2015	Addressing implementation challenges during guideline development - a case study of Swedish national guidelines for methods of preventing disease	Not relevant (title and abstract screening)
913	Riera-Sampol, A.; Bennasar-Veny, M.; Tauler, P.; Aguilo, A.	2021	Effectiveness of physical activity prescription by primary care nurses using health assets: A randomized controlled trial	Not focussed on quality indicators
914	Rigby, D.	2012	HMRs and gout	Not relevant (title and abstract screening)
915	Riksen, N. P.	2019	Trained immunity and atherosclerotic cardiovascular disease	Not relevant (title and abstract screening)
916	Rinfret, S.; RodÃ©s-Cabau, J.; Bagur, R.; DÃ©ry, J. P.; Dorais, M.; Larose, E.; Barbeau, G.; Gleeton, O.; Nguyen, C. M.; NoÃ«l, B.; Proulx, G.; Roy, L.; Taillon, I.; De LarochelliÃ¨re, R.; Bertrand, O. F.	2013	Telephone contact to improve adherence to dual antiplatelet therapy after drug-eluting stent implantation	Not relevant (title and abstract screening)
917	Ritchie, S.; Muldoon, L.	2017	Cardiovascular preventive care for patients with serious mental illness	Not focussed on quality indicators
918	Rivas-Gomez, B.; Almeda-Valdes, P.; Tusie-Luna, M. T.; Aguilar-Salinas, C. A.	2018	Dyslipidemia in Mexico, a call for action	Not relevant (title and abstract screening)
919	Roalfe, A. K.; Bryant, T. L.; Davies, M. H.; Hackett, T. G.; Saba, S.; Fletcher, K.; Lip, G. Y. H.; Hobbs, F. D. R.; Mant, J.	2012	A cross-sectional study of quality of life in an elderly population (75 years and over) with atrial fibrillation: Secondary analysis of data from the Birmingham Atrial Fibrillation Treatment of the Aged study	Not relevant (title and abstract screening)
920	Robson, John; Hull, Sally; Mathur, Rohini; Boomla, Kambiz	2014	Improving cardiovascular disease using managed networks in general practice: an observational study in inner London	Secondary prevention
921	Rodondi, N.; Auer, R.; De Bosset Sulzer, V.; Ghali, W. A.; Cornuz, J.	2012	Atherosclerosis screening by noninvasive imaging for cardiovascular prevention: A systematic review	Not focussed on quality indicators
922	Rodrigues, M.; Alves, G.; Abrantes, J.; Falcao, A.	2013	Herb-drug interaction of Fucus vesiculosus extract and amiodarone in rats: A potential risk for reduced bioavailability of amiodarone in clinical practice	Not relevant (title and abstract screening)
923	Rodriguez, H. P.; Ivey, S. L.; Raffetto, B. J.; Vaughn, J.; Knox, M.; Hanley, H. R.; Mangione, C. M.; Shortell, S. M.	2014	As good as it gets? Managing risks of cardiovascular disease in California's top-performing physician organizations	Not relevant (title and abstract screening)
924	Rodriguez-Gutierrez, R.; Montori, V. M.	2016	Glycemic control for patients with type 2 diabetes mellitus: Our evolving faith in the face of evidence	Not focussed on quality indicators
925	Rolls, C. A.; Obamiro, K. O.; Chalmers, L.; Bereznicki, L. R. E.	2017	The relationship between knowledge, health literacy, and adherence among patients taking oral anticoagulants for stroke thromboprophylaxis in atrial fibrillation	Not relevant (title and abstract screening)
926	Rosa, I. N.; de Sousa Munhoz Soares, A. A.; Rodrigues, M. P.; Naves, L. A.	2021	Classic cardiovascular risk factors improve in very elderly hypopituitary patients treated on standard hormone replacement in long term follow- up	Not relevant (title and abstract screening)
927	Rosafio, F.; Lelli, N.; Mimmi, S.; Vandelli, L.; Bigliardi, G.; Dell'Acqua, M. L.; Picchetto, L.; Pentore, R.; Ferraro, D.; Trenti, T.; Nichelli, P.; Zini, A.	2017	Platelet Function Testing in Patients with Acute Ischemic Stroke: An Observational Study	Not relevant (title and abstract screening)
928	Rosenberg, D. J.; Ansell, J.	2012	Target-specific oral anticoagulants for stroke prevention in patients with atrial fibrillation: real-world considerations	Not relevant (title and abstract screening)
929	Rosenson, R. S.	2016	Statin non-adherence: Clinical consequences and proposed solutions	Not relevant (title and abstract screening)
930	Rossello, X.; Dorresteijn, J. A.; Janssen, A.; Lambrinou, E.; Scherrenberg, M.; Bonnefoy-Cudraz, E.; Cobain, M.; Piepoli, M. F.; Visseren, F. L.; Dendale, P.	2020	Risk prediction tools in cardiovascular disease prevention: A report from the ESC Prevention of CVD Programme led by the European Association of Preventive Cardiology (EAPC) in collaboration with the Acute Cardiovascular Care Association (ACCA) and the Association of Cardiovascular Nursing and Allied Professions (ACNAP)	Not relevant (title and abstract screening)
931	Rossello, Xavier; Dorresteijn, Jannick An; Janssen, Arne; Lambrinou, Ekaterini; Scherrenberg, Martijn; Bonnefoy-Cudraz, Eric; Cobain, Mark; Piepoli, Massimo F.; Visseren, Frank Lj; Dendale, Paul	2019	Risk prediction tools in cardiovascular disease prevention: A report from the ESC Prevention of CVD Programme led by the European Association of Preventive Cardiology (EAPC) in collaboration with the Acute Cardiovascular Care Association (ACCA) and the Association of Cardiovascular Nursing and Allied Professions (ACNAP)	Not relevant (title and abstract screening)
932	Rossello, Xavier; Dorresteijn, Jannick An; Janssen, Arne; Lambrinou, Ekaterini; Scherrenberg, Martijn; Bonnefoy-Cudraz, Eric; Cobain, Mark; Piepoli, Massimo F.; Visseren, Frank Lj; Dendale, Paul; This Paper Is, A. Co-Publication Between European Journal Of Preventive Cardiology European Heart Journal Acute Cardiovascular Care; European Journal Of Cardiovascular, Nursing	2019	Risk prediction tools in cardiovascular disease prevention: A report from the ESC Prevention of CVD Programme led by the European Association of Preventive Cardiology (EAPC) in collaboration with the Acute Cardiovascular Care Association (ACCA) and the Association of Cardiovascular Nursing and Allied Professions (ACNAP)	Not relevant (title and abstract screening)
933	Roushdy, T.; Mansour, A. H.; Khafaga, H. M.; Sayed, A.; Fathy, M.; Eltawil, S.; Emara, T.	2019	Stroke Patients' Status Post-Acute Phase of Illness. How Is It and How Ought It to Be: Ain Shams University Experience	Not relevant (title and abstract screening)
934	Roussel, R.; Chaignot, C.; Weill, A.; Travert, F.; Hansel, B.; Marre, M.; Ricordeau, P.; Alla, F.; Allemand, H.	2015	Use of fibrates monotherapy in people with diabetes and high cardiovascular risk in primary care: A French nationwide cohort study based on national administrative databases	Not relevant (title and abstract screening)
935	Rowe, F. J.; Hepworth, L. R.; Kirkham, J. J.	2022	Development of core outcome sets and core outcome measures for central visual impairment, visual field loss and ocular motility disorders due to stroke: A Delphi and consensus study	Not relevant (title and abstract screening)
936	Royo-Bordonada, M. A.; Armario, P.; Lobos Bejarano, J. M.; Pedro-Botet, J.; Villar Alvarez, F.; Elosua, R.; Brotons Cuixart, C.; Cortes, O.; Serrano, B.; Camafort Babkowski, M.; Gil Nunez, A.; Perez, A.; Maiques, A.; de Santiago Nocito, A.; Castro, A.; Alegria, E.; Baeza, C.; Herranz, M.; Sans, S.; Campos, P.	2017	Spanish adaptation of the 2016 European Guidelines on cardiovascular disease prevention in clinical practice	Not published in English
937	Ru, X.; Zhu, L.; Ma, Y.; Wang, T.; Pan, Z.	2022	Effect of an artificial intelligence-assisted tool on non-valvular atrial fibrillation anticoagulation management in primary care: protocol for a cluster randomized controlled trial	Not relevant (title and abstract screening)
938	Rusdiana, R.; Widjaja, S. S.; Savira, M.	2020	The relation between lipid profile and glycemic control in type 2 diabetes mellitus patients in North Sumatera, Indonesia	Not relevant (title and abstract screening)
939	Sadler, E.; Porat, T.; Marshall, I.; Hoang, U.; Curcin, V.; Wolfe, C. D. A.; McKevitt, C.	2017	Shaping innovations in long-term care for stroke survivors with multimorbidity through stakeholder engagement	Not relevant (title and abstract screening)
940	Safi, S.; Sethi, N. J.; Korang, S. K.; Nielsen, E. E.; Feinberg, J.; Gluud, C.; Jakobsen, J. C.	2021	Beta-blockers in patients without heart failure after myocardial infarction	Not relevant (title and abstract screening)
941	Saijo, Y.; Yoshioka, E.; Sato, Y.	2020	Higher density of primary care facilities is inversely associated with ischemic heart disease mortality, but not with stroke mortality: A Japanese secondary medical service area level ecological count data	Not relevant (title and abstract screening)
942	Sakima, A.; Matayoshi, T.; Arima, H.	2022	Strategies for improving the treatment and control of hypertension in Japan	Not focussed on quality indicators
943	Sallis, A.; Sherlock, J.; Bonus, A.; Saei, A.; Gold, N.; Vlaev, I.; Chadborn, T.	2019	Pre-notification and reminder SMS text messages with behaviourally informed invitation letters to improve uptake of NHS Health Checks: a factorial randomised controlled trial	Not relevant (title and abstract screening)
944	Salvatore, M.; Gu, T.; Mack, J. A.; Sankar, S. P.; Patil, S.; Valley, T. S.; Singh, K.; Nallamothu, B. K.; Kheterpal, S.; Lisabeth, L.; Fritsche, L. G.; Mukherjee, B.	2021	A phenome-wide association study (PheWAS) of COVID-19 outcomes by race using the electronic health records data in Michigan medicine	Not relevant (title and abstract screening)
945	Sanchez Peinador, C.; Torras Borrell, J.; Castillo Moraga, M. J.; Egocheaga Cabello, M. I.; Rodriguez Villalon, X.; Turegano Yedro, M.; Gamarra Ortiz, J.; Dominguez Sardina, M.; Pallares Carratala, V.	2022	Optimizing blood pressure control through telemedicine in Primary Care in Spain (Iniciativa Optima): Results from a Delphi study	Not published in English
946	Sandars, Margaret; Cloutman, Lauren; Woollams, Anna M.	2018	Manipulating laterality and polarity of transcranial direct current stimulation to optimise outcomes for anomia therapy in an individual with chronic Brocaâ€™s aphasia	Not relevant (title and abstract screening)
947	Sandhu, R. K.; Seiler, A.; Johnson, C. J.; Bunch, T. J.; Deering, T. F.; Deneke, T.; Kirchhof, P.; Natale, A.; Piccini, J. P.; Russo, A. M.; Hills, M. T.; Varosy, P. D.; Araia, A.; Smith, A. M.; Freeman, J.	2022	Heart Rhythm Society Atrial Fibrillation Centers of Excellence Study: A survey analysis of stakeholder practices, needs, and barriers	Not relevant (title and abstract screening)
948	Santos, P.	2020	The Role of Cardiovascular Risk Assessment in Preventive Medicine: A Perspective from Portugal Primary Health-Care Cardiovascular Risk Assessment	Not relevant (title and abstract screening)
949	Saragih, I. D.; Schorr, E.; Porta, C. M.; Batubara, S. O.; Lee, B. O.	2022	Effects of telehealth-assisted interventions for secondary prevention of cardiovascular disease: A systematic review and meta-analysis	Not relevant (title and abstract screening)
950	Sarfo, F. S.; Treiber, F.; Gebregziabher, M.; Adamu, S.; Nichols, M.; Singh, A.; Obese, V.; Sarfo-Kantanka, O.; Sakyi, A.; Adu-Darko, N.; Tagge, R.; Agyei-Frimpong, M.; Kwarteng, N.; Badu, E.; Mensah, N.; Ampofo, M.; Jenkins, C.; Ovbiagele, B.	2019	Phone-based intervention for blood pressure control among Ghanaian stroke survivors: A pilot randomized controlled trial	Not relevant (title and abstract screening)
951	Sarfo, Fred Stephen; Ovbiagele, Bruce	2021	Prevalence and Predictors of Multivitamin Supplement Use After Stroke in Ghana	Not relevant (title and abstract screening)
952	Sato, D. M. V.; Mantovani, L. K.; Safanelli, J.; Guesser, V.; Nagel, V.; Moro, C. H. C.; Cabral, N. L.; Scalabrin, E. E.; Moro, C.; Santos, E. A. P.	2020	Ischemic stroke: Process perspective, clinical and profile characteristics, and external factors	Not relevant (title and abstract screening)
953	Saudi, R. A.; Abbas, R. A.; Nour-Eldein, H.; Ahmed, H. A. S.	2022	Illness perception, medication adherence and glycemic control among primary health-care patients with type 2 diabetes mellitus at Port Said City, Egypt	Not relevant (title and abstract screening)
954	Saukko, P. M.; Farrimond, H.; Evans, P. H.; Qureshi, N.	2012	Beyond beliefs: Risk assessment technologies shaping patients' experiences of heart disease prevention	Not relevant (title and abstract screening)
955	Saunders, E.; Teall, A. M.; Zurmehly, J.; Bolen, S. D.; Crane, D.; Wright, J.; Perzynski, A.; Lever, J.	2022	Coaching quality improvement in primary care to improve hypertension control	Not focussed on quality indicators
956	Savolainen, J.; Kautiainen, H.; Niskanen, L.; Mantyselka, P.	2015	Decreasing cholesterol levels in the community--lifestyle change with statin?	Not relevant (title and abstract screening)
957	Sawacha, Zimi; Carraro, Elena; Contessa, Paola; Guiotto, Annamaria; Masiero, Stefano; Cobelli, Claudio	2013	Relationship between clinical and instrumental balance assessments in chronic post-stroke hemiparesis subjects	Not relevant (title and abstract screening)
958	Sawicki, Olga A.; Mueller, Angelina; Klaasen-Mielke, Renate; Glushan, Anastasiya; Gerlach, Ferdinand M.; Beyer, Martin; Wensing, Michel; Karimova, Kateryna	2021	Strong and sustainable primary healthcare is associated with a lower risk of hospitalization in high risk patients	Not focussed on quality indicators
959	Schausberger, C. E.; Jacobs, V. R.; Bogner, G.; Wolfrum-Ristau, P.; Fischer, T.	2013	Hypertensive Disorders of Pregnancy - A Life-Long Risk?!	Not relevant (title and abstract screening)
960	Schilling, C.; Mortimer, D.; Dalziel, K.; Heeley, E.; Chalmers, J.; Clarke, P.	2016	Using Classification and Regression Trees (CART) to Identify Prescribing Thresholds for Cardiovascular Disease	Not relevant (title and abstract screening)
961	Schjoedt, I.; Sommer, I.; Bjerrum, M.	2013	Adult patients living with heart failure: Experiences and management of fatigue in everyday life - A systematic review protocol of qualitative evidence	Not relevant (title and abstract screening)
962	Schlackow, Iryna; Simons, Claire; Oke, Jason; Feakins, Benjamin; O'Callaghan, Christopher A.; Hobbs, F. D. Richard; Lasserson, Daniel; Stevens, Richard J.; Perera, Rafael; Mihaylova, Borislava	2020	Long-term health outcomes of people with reduced kidney function in the UK: A modelling study using population health data	Not relevant (title and abstract screening)
963	Schneider, R. H.; Carr, T.	2014	Transcendental Meditation in the prevention and treatment of cardiovascular disease and pathophysiological mechanisms: An evidence-based review	Not relevant (title and abstract screening)
964	Schukraft, S.; Mancinetti, M.; Hayoz, D.; Faucherre, Y.; Cook, S.; Arroyo, D.; Puricel, S.	2019	Handheld ECG Tracking of in-hOspital Atrial Fibrillation the HECTO-AF trial Clinical Study Protocol	Not relevant (title and abstract screening)
965	Schuttner, Linnaea; Wong, Edwin S.; Rosland, Ann-Marie; Nelson, Karin; Reddy, Ashok	2020	Association of the Patient-Centered Medical Home Implementation with Chronic Disease Quality in Patients with Multimorbidity	Not primary care setting
966	Schwalm, Jon-David; McCready, Tara; Lopez-Jaramillo, Patricio; Yusoff, Khalid; Attaran, Amir; Lamelas, Pablo; Camacho, Paul A.; Majid, Fadhlina; Bangdiwala, Shrikant I.; Thabane, Lehana; Islam, Shofiqul; McKee, Martin; Yusuf, Salim	2019	A community-based comprehensive intervention to reduce cardiovascular risk in hypertension (HOPE 4): a cluster-randomised controlled trial	Not relevant (title and abstract screening)
967	Scowcroft, A. C.; Lee, S.; Mant, J.; Scowcroft, Anna C. E.; Lee, Sally; Mant, Jonathan	2013	Thromboprophylaxis of elderly patients with AF in the UK: an analysis using the General Practice Research Database (GPRD) 2000-2009	Not focussed on quality indicators
968	Scruth, E. A.; Page, K.; Cheng, E.; Campbell, M.; Worrall-Carter, L.	2012	Risk determination after an acute myocardial infarction: review of 3 clinical risk prediction tools	Not focussed on quality indicators
969	Seaman, Karla L.; Sanfilippo, Frank M.; Bulsara, Max K.; Brett, Tom; Kemp-Casey, Anna; Roughead, Elizabeth E.; Bulsara, Caroline; Preen, David B.	2020	Frequent general practitioner visits are protective against statin discontinuation after a Pharmaceutical Benefits Scheme copayment increase	Not relevant (title and abstract screening)
970	Seely, D.; Szczurko, O.; Cooley, K.; Fritz, H.; Aberdour, S.; Herrington, C.; Herman, P.; Rouchotas, P.; Lescheid, D.; Bradley, R.; Gignac, T.; Bernhardt, B.; Zhou, Q.; Guyatt, G.	2013	Naturopathic medicine for the prevention of cardiovascular disease: A randomized clinical trial	Not relevant (title and abstract screening)
971	Selak, V.; Jackson, R.; Poppe, K.; Kerr, A.; Wells, S.	2018	Are the benefits of aspirin likely to exceed the risk of major bleeds among people in whom aspirin is recommended for the primary prevention of cardiovascular disease?	Not relevant (title and abstract screening)
972	Selak, V.; Jackson, R.; Poppe, K.; Wu, B.; Harwood, M.; Grey, C.; Pylypchuk, R.; Mehta, S.; Kerr, A.; Wells, S.	2019	Predicting bleeding risk to guide aspirin use for the primary prevention of cardiovascular disease	Not primary care setting
973	Selak, V.; Kerr, A.; Poppe, K.; Wu, B.; Harwood, M.; Grey, C.; Jackson, R.; Wells, S.	2018	Annual risk of major bleeding among persons without cardiovascular disease not receiving antiplatelet therapy	Not relevant (title and abstract screening)
974	Sequist, T. D.; Morong, S. M.; Marston, A.; Keohane, C. A.; Cook, E. F.; Orav, E. J.; Lee, T. H.	2012	Electronic risk alerts to improve primary care management of chest pain: A randomized, controlled trial	Not relevant (title and abstract screening)
975	Servey, J. T.; Stephens, M.	2016	Cardiac rehabilitation: Improving function and reducing risk	Not relevant (title and abstract screening)
976	Shah, Baiju R.; Bhattacharyya, Onil; Yu, Catherine H. Y.; Mamdani, Muhammad M.; Parsons, Janet A.; Straus, Sharon E.; Zwarenstein, Merrick	2014	Effect of an educational toolkit on quality of care: a pragmatic cluster randomized trial	Not primary care setting
977	Shah, R.; Li, S.; Stamplecoski, M.; Kapral, M. K.	2016	Low use of oral anticoagulant prescribing for secondary stroke prevention results from the Ontario stroke registry	Not relevant (title and abstract screening)
978	Shahian, D. M.; He, X.; Jacobs, J. P.; Rankin, J. S.; Welke, K. F.; Filardo, G.; Shewan, C. M.; O'Brien, S. M.	2012	The society of thoracic surgeons isolated aortic valve replacement (AVR) composite score: A report of the STS quality measurement task force	Not relevant (title and abstract screening)
979	Shantsila, A.; Lip, G. Y. H.; Lane, D. A.	2022	Contemporary management of atrial fibrillation in primary and secondary care in the UK: the prospective long-term AF-GEN-UK Registry	Not primary care setting
980	Sharma, K. K.; Guptha, S.; Gupta, R.	2012	Secondary prevention therapies for coronary heart disease in patients with type 2 diabetes: An audit	Not relevant (title and abstract screening)
981	Sharma, K. N. Srihari; Pailoor, Subramanya; Choudhary, Nidhi Ram; Bhat, Prabhavathi; Shrestha, Smeeta	2020	Integrated Yoga Practice in Cardiac Rehabilitation Program: A Randomized Control Trial	Not relevant (title and abstract screening)
982	Sharrief, A. Z.; Hinojosa, E.; Cooksey, G.; Okpala, M. N.; Avritscher, E. B.; Pedroza, C.; Denny, M. C.; Samuels, J.; Tyson, J. E.; Savitz, S. I.	2019	Does care in a specialised stroke prevention clinic improve poststroke blood pressure control: A protocol for a randomised comparative effectiveness study	Not relevant (title and abstract screening)
983	Shaw, J. E.; Fineberg, D.	2014	Cardiovascular disease prevention in diabetes: Uncertainties and ethics	Not relevant (title and abstract screening)
984	Shell, A. L.; Gonzenbach, V.; Sawhney, M.; Crawford, C. A.; Stewart, J. C.	2022	Associations between affective factors and high-frequency heart rate variability in primary care patients with depression	Not cardiovascular disease or stroke
985	Shelley, D. R.; Ogedegbe, G.; Anane, S.; Wu, W. Y.; Goldfeld, K.; Gold, H. T.; Kaplan, S.; Berry, C.	2016	Testing the use of practice facilitation in a cluster randomized stepped-wedge design trial to improve adherence to cardiovascular disease prevention guidelines: HealthyHearts NYC	Not focussed on quality indicators
986	Sheppard, J. P.; Burt, J.; Lown, M.; Temple, E.; Lowe, R.; Fraser, R.; Allen, J.; Ford, G. A.; Heneghan, C.; Hobbs, F. D. R.; Jowett, S.; Kodabuckus, S.; Little, P.; Mant, J.; Mollison, J.; Payne, R. A.; Williams, M.; Yu, L. M.; McManus, R. J.	2020	Effect of Antihypertensive Medication Reduction vs Usual Care on Short-term Blood Pressure Control in Patients with Hypertension Aged 80 Years and Older: The OPTIMISE Randomized Clinical Trial	Not focussed on quality indicators
987	Sheppard, J. P.; Singh, S.; Fletcher, K.; McManus, R. J.; Mant, J.	2012	Impact of age and sex on primary preventive treatment for cardiovascular disease in the West Midlands, UK: Cross sectional study	Not relevant (title and abstract screening)
988	Sheppard, James P.; Fletcher, Kate; McManus, Richard J.; Mant, Jonathan	2014	Missed opportunities in prevention of cardiovascular disease in primary care: a cross-sectional study	Primary care data collection - no definitions on indicators
989	Shrinidhi,; Chikkaiah, U.; Shivakumar,; Kulkarni, P.	2015	Impact of periodontal diseases on systemic health	Not relevant (title and abstract screening)
990	Sides, E. G.; Zimmer, L. O.; Wilson, L.; Pan, W.; Olson, D. M.; Peterson, E. D.; Bushnell, C.	2012	Medication coaching program for patients with minor stroke or TIA: a pilot study	Not relevant (title and abstract screening)
991	Sidhu, M. S.; Griffith, L.; Jolly, K.; Gill, P.; Marshall, T.; Gale, N. K.	2016	Long-term conditions, self-management and systems of support: an exploration of health beliefs and practices within the Sikh community, Birmingham, UK	Not relevant (title and abstract screening)
992	Sidney, Stephen; Sorel, Michael E.; Quesenberry, Charles P.; Solomon, Matthew D.; Rana, Jamal S.; Go, Alan S.; Jaffe, Marc G.; Nguyen-Huynh, Mai N.	2018	Comparative Trends in Heart Disease, Stroke, and All-Cause Mortality in the United States and a Large Integrated Healthcare Delivery System	Not relevant (title and abstract screening)
993	Siebenhofer, Andrea; Ulrich, Lisa R.; Mergenthal, Karola; Roehl, Ina; Rauck, Sandra; Berghold, Andrea; Harder, Sebastian; Gerlach, Ferdinand M.; Petersen, Juliana J.	2012	Primary care management for optimized antithrombotic treatment [PICANT]: study protocol for a cluster-randomized controlled trial	Not relevant (title and abstract screening)
994	Silina, V.; Kalda, R.	2018	Challenges for clinical practice and research in family medicine in reducing the risk of chronic diseases. Notes on the EGPRN Spring Conference 2017 in Riga	Not relevant (title and abstract screening)
995	Simma, B.; HÃ¶liner, I.; Luetschg, J.	2013	Therapy in pediatric stroke	Not relevant (title and abstract screening)
996	Simmons, R. K.; Sharp, S. J.; Sandbaek, A.; Borch-Johnsen, K.; Davies, M. J.; Khunti, K.; Lauritzen, T.; Rutten, G. E. H. M.; van den Donk, M.; Wareham, N. J.; Griffin, S. J.	2012	Does early intensive multifactorial treatment reduce total cardiovascular burden in individuals with screen-detected diabetes? Findings from the ADDITION-Europe cluster-randomized trial	Not relevant (title and abstract screening)
997	Simons, M. P.; Smietanski, M.; Bonjer, H. J.; Bittner, R.; Miserez, M.; Aufenacker, T. J.; Fitzgibbons, R. J.; Chowbey, P. K.; Tran, H. M.; Sani, R.; Berrevoet, F.; Bingener, J.; Bisgaard, T.; Bury, K.; Campanelli, G.; Chen, D. C.; Conze, J.; Cuccurullo, D.; de Beaux, A. C.; Eker, H. H.; Fortelny, R. H.; Gillion, J. F.; van den Heuvel, B. J.; Hope, W. W.; Jorgensen, L. N.; Klinge, U.; KÃ¶ckerling…	2018	International guidelines for groin hernia management	Not relevant (title and abstract screening)
998	Singh, K.; Peyser, B.; Trujillo, G.; Milazzo, N.; Savard, D.; Haga, S. B.; Musty, M.; Voora, D.	2016	Rationale and design of the SLCO1B1 genotype guided statin therapy trial	Not relevant (title and abstract screening)
999	Sinha, A.; Gupta, D. K.; Yancy, C. W.; Shah, S. J.; Rasmussen-Torvik, L. J.; McNally, E. M.; Greenland, P.; Lloyd-Jones, D. M.; Khan, S. S.	2021	Risk-Based Approach for the Prediction and Prevention of Heart Failure	Not relevant (title and abstract screening)
1000	Sinha, P. K.; Zubair, M. N.	2021	To Investigate the Relationship Between Lipid Abnormalities and Blood Glucose Levels in Individuals with Type 2 Diabetes Mellitus	Not relevant (title and abstract screening)
1001	Sink, Kaycee M.; Evans, Gregory W.; Shorr, Ronald I.; Bates, Jeffrey T.; Berlowitz, Dan; Conroy, Molly B.; Felton, Deborah M.; Gure, Tanya; Johnson, Karen C.; Kitzman, Dalane; Lyles, Mary F.; Servilla, Karen; Supiano, Mark A.; Whittle, Jeff; Wiggers, Alan; Fine, Lawrence J.	2018	Syncope, Hypotension, and Falls in the Treatment of Hypertension: Results from the Randomized Clinical Systolic Blood Pressure Intervention Trial	Not relevant (title and abstract screening)
1002	Sinning, D.; Landmesser, U.	2017	Effective low-density lipoprotein-lowering therapy: Implementation in clinical practice	Not relevant (title and abstract screening)
1003	Sionakidis, A.; McCallum, L.; Padmanabhan, S.	2021	Unravelling the tangled web of hypertension and cancer	Not relevant (title and abstract screening)
1004	Sjostrom, L.; Peltonen, M.; Jacobson, P.; Sjostrom, C. D.; Karason, K.; Wedel, H.; Ahlin, S.; Anveden, A.; Bengtsson, C.; Bergmark, G.; Bouchard, C.; Carlsson, B.; Dahlgren, S.; Karlsson, J.; Lindroos, A. K.; Lonroth, H.; Narbro, K.; Naslund, I.; Olbers, T.; Svensson, P. A.; Carlsson, L. M. S.	2012	Bariatric surgery and long-term cardiovascular events	Not relevant (title and abstract screening)
1005	Skolarus, L. E.; Morgenstern, L. B.; Scott, P. A.; Lisabeth, L. D.; Murphy, J. B.; Migda, E. M.; Brown, D. L.	2014	An emergency department intervention to increase warfarin use for atrial fibrillation	Not relevant (title and abstract screening)
1006	Slinin, Y.; Ishani, A.; Rector, T.; Fitzgerald, P.; Macdonald, R.; Tacklind, J.; Rutks, I.; Wilt, T. J.	2012	Management of Hyperglycemia, Dyslipidemia, and Albuminuria in Patients With Diabetes and CKD: A Systematic Review for a KDOQI Clinical Practice Guideline	Consensus statement or guideline
1007	Sliwczynski, A.; Orlewska, E.	2016	Precision medicine for managing chronic diseases	Not relevant (title and abstract screening)
1008	Sobers, Natasha; Rose, Angela M. C.; Samuels, T. Alafia; Critchley, Julia; Abed, Melissa; Hambleton, Ian; Harvey, Arianne; Unwin, Nigel	2019	Are there gender differences in acute management and secondary prevention of acute coronary syndromes in Barbados? A cohort study	Not relevant (title and abstract screening)
1009	Sohn, I. S.; Ihm, S. H.; Kim, G. H.; Park, S. M.; Hong, B. K.; Lee, C. H.; Lee, S. H.; Chang, D. I.; Joo, S. P.; Lee, S. C.; Lee, Y. H.; Jeon, D. W.; Jung, K. T.; Rhee, S. J.; Cho, Y. J.; Kim, C. J.; Kim, Y. S.; Woo, S. I.; Lee, K.; Heo, J. H.; Park, S. H.; Choi, E. J.; Hwang, S. H.; Chung, Y. G.; Youn, Y. J.; Im, E. S.; Baik, J. S.; Choi, N. C.; Lee, J. B.; Ryu, K. H.; Jang, J. Y.; Park, S. J.; …	2021	Real-world evidence on the strategy of olmesartan-based triple single-pill combination in Korean hypertensive patients: a prospective, multicenter, observational study (RESOLVE-PRO)	Not relevant (title and abstract screening)
1010	Sonderlund, A. L.; Thilsing, T.; Korevaar, J.; Hollander, M.; Lionis, C.; Schellevis, F.; Wandell, P.; Carlsson, A. C.; de Waard, A. K.; de Wit, N.; Seifert, B.; Angelaki, A.; Kral, N.; Sondergaard, J.	2019	An evidence-based toolbox for the design and implementation of selective-prevention primary-care initiatives targeting cardio-metabolic disease	Not focussed on quality indicators
1011	Sonmez, A.; Ozdogan, O.; Arici, M.; Salman, S.; Derici, U.; Deger, S. M.; Altay, H.; Caliskan, M.; Ates, K.	2021	Consensus Statement of Endocrinology, Cardiology, and Nephrology(ENCARNE) Experts on Prevention, Diagnosis, and Management of Cardiovascular and Renal Complications of Diabetes	Consensus statement or guideline
1012	Sorensen, A.; Grotts, J. F.; Tseng, C. H.; Moreno, G.; Maranon, R.; Whitmire, N.; Viramontes, O.; Atkins, S.; Sefilyan, E.; Simmons, J. W.; Mangione, C. M.	2021	A Collaboration Among Primary Care-Based Clinical Pharmacists and Community-Based Health Coaches	Not relevant (title and abstract screening)
1013	Souter, C.; Kinnear, A.; Kinnear, M.; Mead, G.	2017	A pilot study to assess the practicality, acceptability and feasibility of a randomised controlled trial to evaluate the impact of a pharmacist complex intervention on patients with stroke in their own homes	Not relevant (title and abstract screening)
1014	Souza, K. A. S.; Varella, A. C.; Olmos, R. D.; Romagnolli, C.; Gooden, T. E.; Thomas, G. N.; Lip, G. Y. H.; Santos, I. S.; Lotufo, P. A.; Bensenor, I. M.; Goulart, A. C.	2022	Cardiovascular medications and long-term mortality among stroke survivors in the Brazilian Study of Stroke Mortality and Morbidity (EMMA)	Not relevant (title and abstract screening)
1015	Spanakis, M.; Roubedaki, M.; Tzanakis, I.; Zografakis-Sfakianakis, M.; Patelarou, E.; Patelarou, A.	2020	Impact of adverse drug reactions in patients with end stage renal disease in Greece	Not relevant (title and abstract screening)
1016	Sparrow, R. T.; Khan, A. M.; Ferreira-Legere, L. E.; Ko, D. T.; Jackevicius, C. A.; Goodman, S. G.; Anderson, T. J.; Stacey, D.; Tiszovszky, I.; Farkouh, M. E.; Tu, J. V.; Udell, J. A.	2019	Effectiveness of Interventions Aimed at Increasing Statin-Prescribing Rates in Primary Cardiovascular Disease Prevention: A Systematic Review of Randomized Clinical Trials	Not relevant (title and abstract screening)
1017	Spaulding, Erin M.; Marvel, Francoise A.; Lee, Matthias A.; Yang, William E.; Demo, Ryan; Wang, Jane; Xun, Helen; Shah, Lochan; Weng, Daniel; Fashanu, Oluwaseun E.; Carter, Jocelyn; Sheidy, Julie; McLin, Renee; Flowers, Jennifer; Majmudar, Maulik; Elgin, Eric; Vilarino, Valerie; Lumelsky, David; Bhardwaj, Vinayak; Padula, William	2019	Corrie Health Digital Platform for Self-Management in Secondary Prevention After Acute Myocardial Infarction	Not relevant (title and abstract screening)
1018	Spoendlin, Julia; Paik, Julie M.; Tsacogianis, T.; Kim, Seoyoung C.; Schneeweiss, Sebastian; Desai, Rishi J.	2019	Cardiovascular Outcomes of Calcium-Free vs Calcium-Based Phosphate Binders in Patients 65 Years or Older With End-stage Renal Disease Requiring Hemodialysis	Not relevant (title and abstract screening)
1019	Sprung, Victoria S.; Kemp, Graham J.; Wilding, John Ph; Adams, Valerie; Murphy, Kieran; Burgess, Malcolm; Emegbo, Stephen; Thomas, Matthew; Needham, Alexander J.; Weimken, Andrew; Schwab, Richard J.; Manuel, Ari; Craig, Sonya E.; Cuthbertson, Daniel J.	2020	Randomised, cOntrolled Multicentre trial of 26 weeks subcutaneous liraglutide (a glucagon-like peptide-1 receptor Agonist), with or without contiNuous positive airway pressure (CPAP), in patients with type 2 diabetes mellitus (T2DM) and obstructive sleep apnoEa (OSA) (ROMANCE): study protocol assessing the effects of weight loss on the apnea-hypnoea index (AHI)	Not relevant (title and abstract screening)
1020	Stahli, Barbara E.; Gebhard, Catherine; Tardif, Jean-Claude	2015	Lipid effects and cardiovascular disease risk associated with glucose-lowering medications	Not relevant (title and abstract screening)
1021	Stapelberg, N. J.; Hamilton-Craig, I.; Neumann, D. L.; Shum, D. H.; McConnell, H.	2012	Mind and heart: Heart rate variability in major depressive disorder and coronary heart disease - A review and recommendations	Not relevant (title and abstract screening)
1022	Stavropoulos, K. V.; Imprialos, K. P.; Doumas, M.; Faselis, C. J.	2018	Mineralocorticoid receptor antagonists in cardiovascular medicine: Looking for the forest among the trees	Not relevant (title and abstract screening)
1023	Steffel, Jan; Verhamme, Peter; Potpara, Tatjana S.; Albaladejo, Pierre; Antz, Matthias; Desteghe, Lien; Haeusler, Karl Georg; Oldgren, Jonas; Reinecke, Holger; Roldan-Schilling, Vanessa; Georg Haeusler, Karl; Rowell, Nigel; Sinnaeve, Peter; Collins, Ronan; Camm, A. John; HeidbÃ¼chel, Hein	2018	The 2018 European Heart Rhythm Association Practical Guide on the use of non-vitamin K antagonist oral anticoagulants in patients with atrial fibrillation: executive summary	Consensus statement or guideline
1024	Stengel, Benedicte; Metzger, Marie; Combe, Christian; Jacquelinet, Christian; Briancon, Serge; Ayav, Carole; Fouque, Denis; Laville, Maurice; Frimat, Luc; Pascal, Christophe; Herpe, Yves-Edouard; Morel, Pascal; Deleuze, Jean-Francois; Schanstra, Joost P.; Lange, Celine; Legrand, Karine; Speyer, Elodie; Liabeuf, Sophie; Robinson, Bruce M.; Massy, Ziad A.	2019	Risk profile, quality of life and care of patients with moderate and advanced CKD: The French CKD-REIN Cohort Study	Not primary care setting
1025	Stephen, C.; Halcomb, E.; Fernandez, R.; McInnes, S.; Batterham, M.; Zwar, N.	2022	Nurse-led interventions to manage hypertension in general practice: A systematic review and meta-analysis	Not focussed on quality indicators
1026	Stephen, C.; Halcomb, E.; McInnes, S.; Batterham, M.; Zwar, N.	2019	Improving blood pressure control in primary care: The ImPress study	Not focussed on quality indicators
1027	Sterne, J. A. C.; Bodalia, P. N.; Bryden, P. A.; Davies, P. A.; Lopez-Lopez, J. A.; Okoli, G. N.; Thom, H. H. Z.; Caldwell, D. M.; Dias, S.; Eaton, D.; Higgins, J. P. T.; Hollingworth, W.; Salisbury, C.; Savovic, J.; Sofat, R.; Stephens-Boal, A.; Welton, N. J.; Hingorani, A. D.	2017	Oral anticoagulants for primary prevention, treatment and secondary prevention of venous thromboembolic disease, and for prevention of stroke in atrial fibrillation: Systematic review, network meta-analysis and cost-effectiveness analysis	Not relevant (title and abstract screening)
1028	Stevens, Warren; Peneva, Desi; Li, Jim Z.; Liu, Larry Z.; Liu, Gordon; Gao, Runlin; Lakdawalla, Darius N.	2016	Estimating the future burden of cardiovascular disease and the value of lipid and blood pressure control therapies in China	Not relevant (title and abstract screening)
1029	Stewart, S.; Carrington, M. J.; Swemmer, C. H.; Anderson, C.; Kurstjens, N. P.; Amerena, J.; Brown, A.; Burrell, L. M.; De Looze, F. J.; Harris, M.; Hung, J.; Krum, H.; Nelson, M.; Schlaich, M.; Stocks, N. P.; Jennings, G. L.	2012	Effect of intensive structured care on individual blood pressure targets in primary care: Multicentre randomised controlled trial	Not focussed on quality indicators
1030	Stiles, C. E.; Lloyd, G.; Bhattacharyya, S.; Steeds, R. P.; Boomla, K.; Bestwick, J. P.; Drake, W. M.	2021	Incidence of Cabergoline-Associated Valvulopathy in Primary Care Patients with Prolactinoma Using Hard Cardiac Endpoints	Not relevant (title and abstract screening)
1031	Stocks, N.; Allan, J.; Frank, O.; Williams, S.; Ryan, P.	2012	Improving attendance for cardiovascular risk assessment in Australian general practice: an RCT of a monetary incentive for patients	Insufficient detail on calculation of quality indicators
1032	Stocks, Nigel P.; Broadbent, Jessica L.; Lorimer, Michelle F.; Tideman, Philip; Chew, Derek P.; Wittert, Gary; Ryan, Philip	2015	The Heart Health Study - increasing cardiovascular risk assessment in family practice for first degree relatives of patientswith premature ischaemic heart disease: a randomised controlled trial	Not focussed on quality indicators
1033	Stoyanova, D.; Stratmann, B.; Schwandt, A.; Heise, N.; Muhldorfer, S.; Ziegelasch, H. J.; Zimmermann, A.; Tschoepe, D.; Holl, R. W.	2020	Heart failure among people with Type 2 diabetes mellitus: real-world data of 289 954 people from a diabetes database	Not relevant (title and abstract screening)
1034	Streit, S.; Roberts, R.; Burman, R. A.; Honkoop, P. J.; Meli, D. N.	2013	Anticoagulation in primary care - a cross sectional study in 14 heterogeneous countries	Not relevant (title and abstract screening)
1035	Studzinski, K.; Tomasik, T.; Krzyszton, J.; Jozwiak, J.; Windak, A.	2017	Effect of using cardiovascular risk scoring in routine risk assessment in primary prevention of cardiovascular disease: Protocol for an overview of systematic reviews	Not relevant (title and abstract screening)
1036	Studzinski, K.; Tomasik, T.; Krzyszton, J.; Jozwiak, J.; Windak, A.	2019	Effect of using cardiovascular risk scoring in routine risk assessment in primary prevention of cardiovascular disease: An overview of systematic reviews	Not relevant (title and abstract screening)
1037	Su, X.; Cheng, Y.; Chang, D.	2021	Lipid-lowering therapy: Guidelines to precision medicine	Not relevant (title and abstract screening)
1038	Su, Y.; Cheng, X.; Dong, Q.	2015	Dual Antiplatelet Therapy of Clopidogrel and Aspirin in Secondary Prevention of Ischemic Stroke: Evidence and Indications	Not relevant (title and abstract screening)
1039	Sud, D.; Laughton, E.; McAskill, R.; Bradley, E.; Maidment, I.	2021	The role of pharmacy in the management of cardiometabolic risk, metabolic syndrome and related diseases in severe mental illness: a mixed-methods systematic literature review	Not relevant (title and abstract screening)
1040	Sugrue, R.; Zera, C.	2018	Pregestational Diabetes in Pregnancy	Not relevant (title and abstract screening)
1041	Sullivan, R.; McNicholas, T.; Claffey, P.; Kenny, R. A.; Briggs, R.	2021	Unreported urinary incontinence: population-based prevalence and factors associated with non-reporting of symptoms in community-dwelling people >= 50 years	Not relevant (title and abstract screening)
1042	Sun, C.; Zhang, H.; Zheng, Z.	2016	Efficacy of beta-blocker therapy for secondary prevention for patients undergoing coronary artery bypass grafting surgery	Not relevant (title and abstract screening)
1043	Sun, L.; Parikh, R. B.; Hubbard, R. A.; Cashy, J.; Takvorian, S. U.; Vaughn, D. J.; Robinson, K. W.; Narayan, V.; Ky, B.	2021	Assessment and Management of Cardiovascular Risk Factors among US Veterans with Prostate Cancer	Not primary care setting
1044	Sun, Q.; Li, L.; Zhou, Q.	2022	Effects of Ethanolic Extract of Schisandra sphenanthera on the Pharmacokinetics of Rosuvastatin in Rats	Not relevant (title and abstract screening)
1045	Sun, Y.; Li, Z.; Guo, X.; Zhou, Y.; Ouyang, N.; Xing, L.; Sun, G.; Mu, J.; Wang, D.; Zhao, C.; Wang, J.; Ye, N.; Zheng, L.; Chen, S.; Chang, Y.; Yang, R.; He, J.	2021	Rationale and Design of a Cluster Randomized Trial of a Village Doctor-Led Intervention on Hypertension Control in China	Not primary care setting
1046	Svensson, A. L.; Christensen, R.; Persson, F.; Logstrup, B. B.; Giraldi, A.; Graugaard, C.; Fredberg, U.; Blegvad, J.; Thygesen, T.; Hansen, I. M. J.; Colic, A.; Bagdat, D.; Ahlquist, P.; Jense, H. S.; Horslev-Petersen, K.; Sheetal, E.; Christensen, T. G.; Svendsen, L.; Emmertsen, H.; Ellingsen, T.	2016	Multifactorial intervention to prevent cardiovascular disease in patients with early rheumatoid arthritis: Protocol for a multicentre randomised controlled trial	Not relevant (title and abstract screening)
1047	Swartzell, K. L.; Fulton, J. S.; Friesth, B. M.	2013	Relationship between occurrence of falls and fall-risk scores in an acute care setting using the Hendrich II fall risk model	Not relevant (title and abstract screening)
1048	Sweeney, S. M.; Hemler, J. R.; Baron, A. N.; Woodson, T. T.; Ono, S. S.; Gordon, L.; Crabtree, B. F.; Cohen, D. J.	2020	Dedicated workforce required to support large-scale practice improvement	Not focussed on quality indicators
1049	Sweeting, M. J.; Barrett, J. K.; Thompson, S. G.; Wood, A. M.	2017	The use of repeated blood pressure measures for cardiovascular risk prediction: a comparison of statistical models in the ARIC study	Not relevant (title and abstract screening)
1050	Tafler, K.; Kuriya, A.; Gervais, N.; Leyland, N.	2022	Guideline No. 417: Prevention of Venous Thromboembolic Disease in Gynaecological Surgery	Not relevant (title and abstract screening)
1051	Tahaineh, L.; Barakat, S.; Albsoul-Younes, A. M.; Khalifeh, O.	2016	Primary prevention of cardiovascular disease in a primary care setting	Not primary care setting
1052	Tahkola, A.; Korhonen, P.; Kautiainen, H.; Niiranen, T.; Mantyselka, P.	2020	Lifetime risk assessment in cholesterol management among hypertensive patients: observational cross-sectional study based on electronic health record data	Not focussed on quality indicators
1053	Takamine, L.; Forman, J.; Damschroder, L. J.; Youles, B.; Sussman, J.	2021	Understanding providers' attitudes and key concerns toward incorporating CVD risk prediction into clinical practice: a qualitative study	Not relevant (title and abstract screening)
1054	Tan, E. C.; Stewart, K.; Elliott, R. A.; George, J.	2014	Pharmacist services provided in general practice clinics: a systematic review and meta-analysis	Not relevant (title and abstract screening)
1055	Tanislav, C.; Allendorfer, J.; Pfeilschifter, W.; Fuest, S.; Stein, M.; Meyer, M.; Reuter, I.; Kaps, M.; Misselwitz, B.	2018	One decade of oral anticoagulation in stroke patients: Results from a large country-wide hospital-based registry	Not relevant (title and abstract screening)
1056	Tao, Z.; Rao, G.; Wu, S.; Lin, Y.; Wang, J.; Chen, Z.	2021	Rehabilitation Evaluation of Hemiplegic Patients with Anterior Circulation Cerebral Infarction Based on Cranial Magnetic Stimulation	Not relevant (title and abstract screening)
1057	Tapela, N. M.; Collister, J.; Liu, X.; Clifton, L.; Stiby, A.; Murgia, F.; Hopewell, J. C.; Hunter, D. J.	2022	Are polygenic risk scores for systolic blood pressure and LDL-cholesterol associated with treatment effectiveness, and clinical outcomes among those on treatment?	Not relevant (title and abstract screening)
1058	Teljeur, C.; Smith, S. M.; Paul, G.; Kelly, A.; O'Dowd, T.	2013	Multimorbidity in a cohort of patients with type 2 diabetes	Not focussed on quality indicators
1059	Teramoto, T.; Kashiwagi, A.; Ishibashi, S.; Daida, H.	2012	Cross-Sectional Survey to Assess the Status of Lipid Management in High-Risk Patients With Dyslipidemia: Clinical Impact of Combination Therapy With Ezetimibe	Not relevant (title and abstract screening)
1060	Terauchi, Y.; Usami, M.; Inoue, T.	2022	The Durable Safety and Effectiveness of Lixisenatide in Japanese People with Type 2 Diabetes: The Post-Marketing Surveillance PRANDIAL Study	Not relevant (title and abstract screening)
1061	Testa, L.; Fasano, A.; De Sanctis, V.; Latini, R. A.; Latib, A.; Oreglia, J.; De Marco, F.; Agnifili, M.; Casavecchia, M.; Talarico, G. P.; Lanotte, S.; Pizzocri, S.; Mattioli, R.; Mantica, M.; Bedogni, F.	2013	Selection of medications to prevent stroke among individuals with atrial fibrillation: Update on prevention of stroke in patients with AF	Not relevant (title and abstract screening)
1062	Thakkar, J.; Heeley, E. L.; Chalmers, J.; Chow, C. K.	2016	Inaccurate risk perceptions contribute to treatment gaps in secondary prevention of cardiovascular disease	Not relevant (title and abstract screening)
1063	Thingstad, P.; Askim, T.; Beyer, M. K.; Brathen, G.; Ellekjaer, H.; Ihle-Hansen, H.; Knapskog, A. B.; Lydersen, S.; Munthe-Kaas, R.; Naess, H.; Pendlebury, S. T.; Seljeseth, Y. M.; Saltvedt, I.	2018	The Norwegian Cognitive impairment after stroke study (Nor-COAST): Study protocol of a multicentre, prospective cohort study	Not relevant (title and abstract screening)
1064	Thomas, D.; Paillard, F.; Lecerf, J. M.; CarrÃ©, F.	2018	The behavioral goals of the coronary patient: No longer smoke, eat better, move more and better	Not relevant (title and abstract screening)
1065	Thongtang, N.; Sukmawan, R.; Llanes, E. J. B.; Lee, Z. V.	2022	Dyslipidemia management for primary prevention of cardiovascular events: Best in-clinic practices	Not focussed on quality indicators
1066	Thorogood, M.; Goudge, J.; Bertram, M.; Chirwa, T.; Eldridge, S.; Gomez-Olive, F. X.; Limbani, F.; Musenge, E.; Myakayaka, N.; Tollman, S.; Twine, R.	2014	The Nkateko health service trial to improve hypertension management in rural South Africa: Study protocol for a randomised controlled trial	Not relevant (title and abstract screening)
1067	Tian, Maoyi; Ajay, Vamadevan S.; Dunzhu, Danzeng; Hameed, Safraj S.; Li, Xian; Liu, Zhong; Li, Cong; Chen, Hao; Cho, KaWing; Li, Ruilai; Zhao, Xingshan; Jindal, Devraj; Rawal, Ishita; Ali, Mohammed K.; Peterson, Eric D.; Ji, Jiachao; Amarchand, Ritvik; Krishnan, Anand; Tandon, Nikhil; Xu, Li-Qun; Wu, Yangfeng; Prabhakaran, Dorairaj; Yan, Lijing L.	2015	A Cluster-Randomized, Controlled Trial of a Simplified Multifaceted Management Program for Individuals at High Cardiovascular Risk (SimCard Trial) in Rural Tibet, China, and Haryana, India	Not relevant (title and abstract screening)
1068	Tiessen, A. H.; Smit, A. J.; Broer, J.; Groenier, K. H.; Van der Meer, K.	2013	Which patient and treatment factors are related to successful cardiovascular risk score reduction in general practice? Results from a randomized controlled trial	Not relevant (title and abstract screening)
1069	Tiessen, A. H.; Smit, A. J.; Zevenhuizen, S.; Spithoven, E. M.; Van der Meer, K.	2012	Cardiovascular screening in general practice in a low SES area	Not focussed on quality indicators
1070	Tiffe, T.; Wagner, M.; Rucker, V.; Morbach, C.; Gelbrich, G.; Stork, S.; Heuschmann, P. U.	2017	Control of cardiovascular risk factors and its determinants in the general population- findings from the STAAB cohort study	Not primary care setting
1071	Tilea, I.; Petra, D.; Voidazan, S.; Ardeleanu, E.; Varga, A.	2018	Treatment adherence among adult hypertensive patients: A cross-sectional retrospective study in primary care in Romania	Not relevant (title and abstract screening)
1072	Tocci, Giuliano; Aimo, Gianpiero; Caputo, Dario; De Matteis, Carmine; Di Napoli, Tommaso; Granatelli, Antonino; Lentini, Pietro; Magagna, Armando; Matarrese, Alfonso A.; Perona, Davide; Villa, Giuseppe; Volpe, Massimo	2012	An Observational, Prospective, Open-Label, Multicentre Evaluation of Aliskiren in Treated, Uncontrolled Patients: A Real-Life, Long-Term, Follow-Up, Clinical Practice in Italy	Not relevant (title and abstract screening)
1073	Tocci, Giuliano; Citoni, Barbara; Nardoianni, Giulia; Figliuzzi, Ilaria; Volpe, Massimo	2022	Current applications and limitations of European guidelines on blood pressure measurement: implications for clinical practice	Not focussed on quality indicators
1074	Tokgozoglu, L.; Bruckert, E.	2012	Implementation, target population, compliance and barriers to risk guided therapy	Not relevant (title and abstract screening)
1075	Tomari, S.; Magin, P.; Lasserson, D.; Quain, D.; Valderas, J. M.; Dewey, H. M.; Barber, P. A.; Spratt, N. J.; Cadilhac, D. A.; Feigin, V. L.; Rothwell, P. M.; Zareie, H.; Garcia-Esperon, C.; Davey, A.; Najib, N.; Sales, M.; Levi, C. R.	2020	The Characteristics of Patients With Possible Transient Ischemic Attack and Minor Stroke in the Hunter and Manning Valley Regions, Australia (the INSIST Study)	Not relevant (title and abstract screening)
1076	Tong, L.; Adler, S.	2018	Glycemic control of type 2 diabetes mellitus across stages of renal impairment: information for primary care providers	Not focussed on quality indicators
1077	Toobert, D. J.; Glasgow, R. E.; Strycker, L. A.; Barrera Jr, M.; King, D. K.	2012	Adapting and RE-AIMing a heart disease prevention program for older women with diabetes	Not relevant (title and abstract screening)
1078	Torres Roldan, Victor D.; Ponce, Oscar J.; Urtecho, Meritxell; Torres, Gabriel F.; Belluzzo, Tereza; Montori, Victor; Liu, Carolina; Barrera, Francisco; Diaz, Alejandro; Prokop, Larry; Guyatt, Gordon; Montori, Victor M.	2021	Understanding treatment-subgroup effect in primary and secondary prevention of cardiovascular disease: An exploration using meta-analyses of individual patient data	Not relevant (title and abstract screening)
1079	Totterdell, J.; Phillips, A.; Glover, C.; Chidwick, K.; Marsh, J.; Snelling, T.; Macartney, K.	2020	Safety of live attenuated herpes zoster vaccine in adults 70-79 years: A self-controlled case series analysis using primary care data from Australia's MedicineInsight program	Not focussed on quality indicators
1080	Toulis, Konstantinos A.; Willis, Brian H.; Marshall, Tom; Kumarendran, Balachadran; Gokhale, Krishna; Ghosh, Sandip; Thomas, G. Neil; Cheng, Kar Keung; Narendran, Parth; Hanif, Wasim; Nirantharakumar, Krishnarajah	2017	All-Cause Mortality in Patients With Diabetes Under Treatment With Dapagliflozin: A Population-Based, Open-Cohort Study in The Health Improvement Network Database	Not relevant (title and abstract screening)
1081	Towfighi, A.; Patel, E.; Sanossian, N.; Valle, N. P.; Ovbiagele, B.	2017	Tale of 2 Health-care Systems: Disparities in Demographic and Clinical Characteristics between 2 Ischemic Stroke Populations in Los Angeles County	Not relevant (title and abstract screening)
1082	Toxvaerd, C. G.; Benthien, K. S.; Andreasen, A. H.; Nielsen, A.; Osler, M.; Johansen, N. B.	2019	Chronic Diseases in High-Cost Users of Hospital, Primary Care, and Prescription Medication in the Capital Region of Denmark	Not relevant (title and abstract screening)
1083	Toyoda, K.; Steiner, T.; Epple, C.; Kern, R.; Nagayama, M.; Shinohara, Y.; Hennerici, M. G.	2013	Comparison of the European and Japanese guidelines for the acute management of intracerebral hemorrhage	Not relevant (title and abstract screening)
1084	Treskes, Roderick W.; van Winden, Loes A. M.; van Keulen, Nicole; van der Velde, Enno T.; Beeres, Saskia L. M. A.; Atsma, Douwe E.; Schalij, Martin Jan	2020	Effect of Smartphone-Enabled Health Monitoring Devices vs Regular Follow-up on Blood Pressure Control Among Patients After Myocardial Infarction: A Randomized Clinical Trial	Not relevant (title and abstract screening)
1085	Trimble, Julie; Patterson, Joanne	2020	Cough reflex testing in acute stroke: A survey of current UK service provision and speech and language therapist perceptions	Not relevant (title and abstract screening)
1086	Tsuyuki, R. T.; Rosenthal, M.; Pearson, G. J.	2016	A randomized trial of a community-based approach to dyslipidemia management: Pharmacist prescribing to achieve cholesterol targets (RxACT Study)	Not relevant (title and abstract screening)
1087	Tuna, M. A.; Rothwell, P. M.	2021	Diagnosis of non-consensus transient ischaemic attacks with focal, negative, and non-progressive symptoms: population-based validation by investigation and prognosis	Not relevant (title and abstract screening)
1088	Tuppin, P.; Denis, P.; Gastaldi, C.; Olie, V.; Blacher, J.	2021	Characteristics of people with severe hypertension in France and determinants of medication persistence after 6 years	Not relevant (title and abstract screening)
1089	Turakhia, M. P.; Hoang, D. D.; Xu, X.; Frayne, S.; Schmitt, S.; Yang, F.; Phibbs, C. S.; Than, C. T.; Wang, P. J.; Heidenreich, P. A.	2013	Differences and trends in stroke prevention anticoagulation in primary care vs cardiology specialty management of new atrial fibrillation: The Retrospective Evaluation and Assessment of Therapies in AF (TREAT-AF) study	Not relevant (title and abstract screening)
1090	Turkstra, Erika; Hawkes, Anna L.; Oldenburg, Brian; Scuffham, Paul A.	2013	Cost-effectiveness of a coronary heart disease secondary prevention program in patients with myocardial infarction: results from a randomised controlled trial (ProActive Heart)	Not relevant (title and abstract screening)
1091	Turner, B. J.; Hollenbeak, C. S.; Liang, Y.; Pandit, K.; Joseph, S.; Weiner, M. G.	2012	A randomized trial of peer coach and office staff support to reduce coronary heart disease risk in African-Americans with uncontrolled hypertension	Not relevant (title and abstract screening)
1092	Turner, G. M.; Jones, R.; Collis, P.; Patel, S.; Jowett, S.; Tearne, S.; Foy, R.; Atkins, L.; Mant, J.; Calvert, M.	2022	Structured follow-up pathway to support people after transient ischaemic attack and minor stroke (SUPPORT TIA): protocol for a feasibility study and process evaluation	Not relevant (title and abstract screening)
1093	Turner, Grace M.; McMullan, Christel; Atkins, Lou; Foy, Robbie; Mant, Jonathan; Calvert, Melanie	2019	TIA and minor stroke: a qualitative study of long-term impact and experiences of follow-up care	Not relevant (title and abstract screening)
1094	Turner, R. M.; Pirmohamed, M.	2020	Statin-related myotoxicity: A comprehensive review of pharmacokinetic, pharmacogenomic and muscle components	Not relevant (title and abstract screening)
1095	Turpie, A. G. G.; Kreutz, R.; Llau, J.; Norrving, B.; Haas, S.	2012	Management consensus guidance for the use of rivaroxaban - an oral, direct factor Xa inhibitor	Not relevant (title and abstract screening)
1096	Tusek-Bunc, K.; Petek, D.	2018	Management of patients with coronary heart disease in family medicine: Correlates of quality of care	Secondary prevention
1097	Tuzzio, Leah; O'Meara, Ellen S.; Holden, Erika; Parchman, Michael L.; Ralston, James D.; Powell, Jennifer A.; Baldwin, Laura-Mae	2021	Barriers to Implementing Cardiovascular Risk Calculation in Primary Care: Alignment With the Consolidated Framework for Implementation Research	Not focussed on quality indicators
1098	Uchmanowicz, I.; Hoes, A.; Perk, J.; McKee, G.; Svavarsdottir, M. H.; Czerwinska-Jelonkiewicz, K.; Janssen, A.; Oleksiak, A.; Dendale, P.; Graham, I. M.	2021	Optimising implementation of European guidelines on cardiovascular disease prevention in clinical practice: What is needed?	Not focussed on quality indicators
1099	Udo, Erik O.; van Hemel, Norbert M.; Zuithoff, Nicolaas P. A.; Doevendans, Pieter A.; Moons, Karel G. M.	2013	Prognosis of the bradycardia pacemaker recipient assessed at first implantation: a nationwide cohort study	Not relevant (title and abstract screening)
1100	Unda Villafuerte, F.; Llobera Canaves, J.; Lorente Montalvo, P.; Moreno Sancho, M. L.; Oliver Oliver, B.; Bassante Flores, P.; Estela Mantolan, A.; Pou Bordoy, J.; Rodriguez Ruiz, T.; Requena Hernandez, A.; Leiva, A.; Torrent Quetglas, M.; Coll Benejam, J. M.; D'Agosto Forteza, P.; Rigo Carratala, F.	2020	Effectiveness of a multifactorial intervention, consisting of self-management of antihypertensive medication, self-measurement of blood pressure, hypocaloric and low sodium diet, and physical exercise, in patients with uncontrolled hypertension taking 2 or more antihypertensive drugs: The MEDICHY study	Not primary care setting
1101	Urbonas, G.; Venceviciene, L.; Valius, L.; Krivickiene, I.; Petrauskas, L.; Lazarenkiene, G.; Karpaviciene, J.; Briede, G.; Zucenkiene, E.; Vencevicius, K.	2020	Primary Prevention of Cardiovascular Risk in Lithuania-Results from EUROASPIRE V Survey	Not primary care setting
1102	Valentinis, Alissia; Ivers, Noah; Bhatia, Sacha; Meshkat, Nazanin; Leblanc, Kori; Ha, Andrew; Morra, Dante	2014	Atrial fibrillation anticoagulation care in a large urban family medicine practice	Insufficient detail on calculation of quality indicators
1103	Vallee, A.; Grave, C.; Gabet, A.; Blacher, J.; Olie, V.	2021	Treatment and adherence to antihypertensive therapy in France: the roles of socioeconomic factors and primary care medicine in the ESTEBAN survey	Not relevant (title and abstract screening)
1104	Vamos, E. P.; Harris, M.; Millett, C.; Pape, U. J.; Khunti, K.; Curcin, V.; Molokhia, M.; Majeed, A.	2012	Association of systolic and diastolic blood pressure and all cause mortality in people with newly diagnosed type 2 diabetes: Retrospective cohort study	Not relevant (title and abstract screening)
1105	Vamos, Eszter P.; Pape, Utz J.; Curcin, Vasa; Harris, Matthew J.; Valabhji, Jonathan; Majeed, Azeem; Millett, Christopher	2016	Effectiveness of the influenza vaccine in preventing admission to hospital and death in people with type 2 diabetes	Not relevant (title and abstract screening)
1106	van Bussel, E. F.; Hoevenaar-Blom, M. P.; Busschers, W. B.; Richard, E.; Peters, R. J. G.; van Gool, W. A.; Moll van Charante, E. P.	2018	Effects of Primary Cardiovascular Prevention on Vascular Risk in Older Adults	Not focussed on quality indicators
1107	van der Ende, M. Y.; Waardenburg, I. E.; Lipsic, E.; Bos, J. H. J.; Hak, E.; Snieder, H.; Harst, P. V. D.	2020	The effect of feedback on cardiovascular risk factors on optimization of primary prevention: The PharmLines initiative	Not relevant (title and abstract screening)
1108	Van Der Meersch, Hans; De Bacquer, Dirk; De Vriese, An S.	2017	Vitamin K antagonists for stroke prevention in hemodialysis patients with atrial fibrillation: A systematic review and meta-analysis	Not relevant (title and abstract screening)
1109	Van Minh, H.; Do, Y. K.; Bautista, M. A.; Tuan Anh, T.	2014	Describing the primary care system capacity for the prevention and management of non-communicable diseases in rural Vietnam	Not focussed on quality indicators
1110	van Zutphen, E. M.; Kok, A. A. L.; Rhebergen, D.; Huisman, M.; Beekman, A. T. F.	2021	The joint effects of clinically relevant depressive symptoms and cardiovascular risk factors on incident cardiovascular disease among older adults in the community	Not relevant (title and abstract screening)
1111	VanWormer, Jeffrey J.; Miller, Aaron W.; Rezkalla, H.	2014	Identifying opportunities to improve aspirin utilization for the primary prevention of cardiovascular disease in a regional health care system	Not primary care setting
1112	Vassalotti, J. A.; Centor, R.; Turner, B. J.; Greer, R. C.; Choi, M.; Sequist, T. D.	2016	Practical Approach to Detection and Management of Chronic Kidney Disease for the Primary Care Clinician	Consensus statement or guideline
1113	Veluswamy, S. K.; Babu, A. S.; Sundar, L. M.	2017	Complementary role of herbal medicine and exercise in cardiovascular disease prevention and management: A review of evidence	Not relevant (title and abstract screening)
1114	Verberne, D. P. J.; Van Mastrigt, G. A. P. G.; Ponds, R. W. H. M.; Van Heugten, C. M.; Kroese, M. E. A. L.	2021	Economic evaluation of nurse-led stroke aftercare addressing long-Term psychosocial outcome: A comparison to care-As-usual	Not relevant (title and abstract screening)
1115	Verberne, L. D. M.; Leemrijse, C. J.; Swinkels, I. C. S.; Van Dijk, C. E.; De Bakker, D. H.; Nielen, M. M. J.	2017	Overweight in patients with chronic obstructive pulmonary disease needs more attention: A cross-sectional study in general practice	Not relevant (title and abstract screening)
1116	Verheyden, G. S.; Weerdesteyn, V.; Pickering, R. M.; Kunkel, D.; Lennon, S.; Geurts, A. C.; Ashburn, A.	2013	Interventions for preventing falls in people after stroke	Not relevant (title and abstract screening)
1117	Vinogradova, Y.; Coupland, C.; Brindle, P.; Hippisley-Cox, J.	2016	Discontinuation and restarting in patients on statin treatment: Prospective open cohort study using a primary care database	Primary care data collection - no definitions on indicators
1118	Virani, S. S.; Akeroyd, J. M.; Ramsey, D. J.; Chan, W. J.; Frazier, L.; Nasir, K.; Rajan, S.; Ballantyne, C. M.; Petersen, L. A.	2016	Comparative effectiveness of outpatient cardiovascular disease and diabetes care delivery between advanced practice providers and physician providers in primary care: Implications for care under the Affordable Care Act	Not primary care setting
1119	Virdee, S. K.; Greenfield, S. M.; Fletcher, K.; McManus, R. J.; Hobbs, F. D. R.; Mant, J.	2013	Would primary healthcare professionals prescribe a polypill to manage cardiovascular risk? A qualitative interview study	Not relevant (title and abstract screening)
1120	Vitale, K.; Sovic, S.; Vuletic, S.	2012	Distribution of changes in systolic blood pressure and waist circumference - Indicators for primary prevention	Not primary care setting
1121	Vitale, Ksenija; Sovic, Slavica; Vuletic, Silvije	2012	Distribution of changes in systolic blood pressure and waist circumference--indicators for primary prevention	Not primary care setting
1122	Vitalis, A.; Nirantharakumar, K.; Thayakaran, R.; Vohra, R. K.; Kay, M.; Shantsila, A.; Lip, G. Y. H.	2022	The Impact of Atrial Fibrillation on Outcomes of Peripheral Arterial Disease: Analysis of Routinely Collected Primary Care Data	Not relevant (title and abstract screening)
1123	Volonghi, Irene; Pendlebury, Sarah T.; Welch, Sarah J. V.; Mehta, Ziyah; Rothwell, Peter M.	2013	Cognitive outcomes after acute coronary syndrome: a population based comparison with transient ischaemic attack and minor stroke	Not relevant (title and abstract screening)
1124	Volpe, M.; Rosei, E. A.; Ambrosioni, E.; Cottone, S.; Cuspidi, C.; Borghi, C.; De Luca, N.; Fallo, F.; Ferri, C.; Morganti, A.; Muiesan, M. L.; Sarzani, R.; Sechi, L.; Virdis, A.; Tocci, G.; Trimarco, B.; Filippi, A.; Mancia, G.	2013	2012 consensus document of the Italian Society of Hypertension (SIIA): Strategies to improve blood pressure control in Italy: From global cardiovascular risk stratification to combination therapy	Not relevant (title and abstract screening)
1125	Voogdt-Pruis, H. R.; Vrijhoef, H. J. M.; Beusmans, G. H. M. I.; Gorgels, A. P. M.	2012	Quality improvement of nurse-led aftercare to outpatients with coronary heart disease: Report of a case study	Not relevant (title and abstract screening)
1126	Vu, A.; Qu, T. T.; Ryu, R.; Nandkeolyar, S.; Jacobson, A.; Hong, L. T.	2021	Critical Analysis of Apixaban Dose Adjustment Criteria	Not relevant (title and abstract screening)
1127	Vyas, M. V.; Yu, A. Y. X.; Chu, A.; Fang, J.; Austin, P. C.; Kapral, M. K.; Yu, B.; Rijal, H.	2021	Immigration status and sex differences in primary cardiovascular disease prevention: A retrospective study of 5 million adults	Not relevant (title and abstract screening)
1128	Wafa, H. A.; Wolfe, C. D. A.; Rudd, A.; Wang, Y.	2018	Long-term trends in incidence and risk factors for ischaemic stroke subtypes: Prospective population study of the South London Stroke Register	Not relevant (title and abstract screening)
1129	Wagner, G.; Icks, A.; Abholz, H. H.; Schroder-Bernhardi, D.; Rathmann, W.; Kostev, K.	2012	Antihypertensive treatment and risk of dementia: A retrospective database study	Not patients at risk of cardiovascular disease events
1130	Wagner, Martin; Gelbrich, GÃ¶tz; Kircher, Julia; Kotseva, Kornelia; Wood, David; Morbach, Caroline; Leyh, Rainer; Ertl, Georg; Karmann, Wolfgang; StÃ¶rk, Stefan; Heuschmann, Peter U.	2018	Secondary Prevention in Younger vs. Older Coronary Heart Disease Patientsâ€”Insights from the German Subset of the EUROASPIRE IV Survey	Not relevant (title and abstract screening)
1131	Wallace, M. L.; Magnan, E. M.; Thorpe, C. T.; Schumacher, J. R.; Smith, M. A.; Johnson, H. M.	2015	Diagnosis and Treatment of Incident Hypertension Among Patients with Diabetes: a U.S. Multi-Disciplinary Group Practice Observational Study	Not relevant (title and abstract screening)
1132	Wallach, Joshua D.; Deng, Yihong; McCoy, Rozalina G.; Dhruva, Sanket S.; Herrin, Jeph; Berkowitz, Alyssa; Polley, Eric C.; Quinto, Kenneth; Gandotra, Charu; Crown, William; Noseworthy, Peter; Yao, Xiaoxi; Shah, Nilay D.; Ross, Joseph S.; Lyon, Timothy D.	2021	Real-world Cardiovascular Outcomes Associated With Degarelix vs Leuprolide for Prostate Cancer Treatment	Not relevant (title and abstract screening)
1133	Wan, Eric Yuk Fai; Yu, Esther Yee Tak; Chin, Weng Yee; Fung, Colman Siu Cheung; Fong, Daniel Yee Tak; Choi, Edmond Pui Hang; Chan, Anca Ka Chun; Lam, Cindy Lo Kuen	2018	Effect of Achieved Systolic Blood Pressure on Cardiovascular Outcomes in Patients With Type 2 Diabetes: A Population-Based Retrospective Cohort Study	Not focussed on quality indicators
1134	Wanat, Matthew A.	2013	Novel oral anticoagulants: A review of new agents	Not relevant (title and abstract screening)
1135	Wang, A., Pollack, T., Kadziel, L. A., Ross, S. M., McHugh, M., Jordan, N., & Kho, A. N.	2018	Impact of Practice Facilitation in Primary Care on Chronic Disease Care Processes and Outcomes: a Systematic Review	Secondary prevention
1136	Wang, C.; Sen, A.; Ruffin, M. T.; Nease, D. E.; Gramling, R.; Acheson, L. S.; O'Neill, S. M.; Rubinstein, W. S.	2012	Family history assessment: Impact on disease risk perceptions	Not relevant (title and abstract screening)
1137	Wang, Chen-Pin; Jo, Booil; Brown, C. Hendricks	2014	Causal inference in longitudinal comparative effectiveness studies with repeated measures of a continuous intermediate variable	Not relevant (title and abstract screening)
1138	Wang, L.; Wang, L.; Shi, G.; Zeng, L.; Yang, Y.; Zhang, T.; Liu, H.	2014	Efficacy and safety of ginger-salt-indirect moxibustion for urge urinary incontinence after stroke: Protocol for a pilot multicentre randomised controlled trial	Not relevant (title and abstract screening)
1139	Wang, Wenru; Chia, Gerk Sin; Tan, Il Fan; Tye, Siew Noi Janis; Wang, Xiaona; Zhu, Birong; Jiang, Ying	2017	Independent predictors of medication adherence among Singaporean patients following an ischaemic stroke or transient ischaemic attack	Not relevant (title and abstract screening)
1140	Wang, Y.; Bajorek, B.	2014	Safe use of antithrombotics for stroke prevention in atrial fibrillation: Consideration of risk assessment tools to support decision-making	Not relevant (title and abstract screening)
1141	Wang, Y.; Li, Z.; Zhao, X.; Wang, D.; Li, H.; Xian, Y.; Liu, L.; Wang, Y.	2017	Stroke care quality in China: Substantial improvement, and a huge challenge and opportunity	Not relevant (title and abstract screening)
1142	Wang, Yishen; Bajorek, Beata	2016	Decision-making around antithrombotics for stroke prevention in atrial fibrillation: the health professionals' views	Not relevant (title and abstract screening)
1143	Ward, Tamara; Wynaden, Dianne; Heslop, Karen	2018	Who is responsible for metabolic screening for mental health clients taking antipsychotic medications?	Not relevant (title and abstract screening)
1144	Watson, Jm; Crosby, H.; Dale, Vm; Tober, G.; Wu, Q.; Lang, J.; McGovern, R.; Newbury-Birch, D.; Parrott, S.; Bland, Jm; Drummond, C.; Godfrey, C.; Kaner, E.; Coulton, S.	2013	AESOPS: a randomised controlled trial of the clinical effectiveness and cost-effectiveness of opportunistic screening and stepped care interventions for older hazardous alcohol users in primary care	Not relevant (title and abstract screening)
1145	Watson, Lea C.; Amick, Halle R.; Gaynes, Bradley N.; Brownley, Kimberly A.; Thaker, Samruddhi; Viswanathan, Meera; Jonas, Daniel E.	2013	Practice-based interventions addressing concomitant depression and chronic medical conditions in the primary care setting: a systematic review and meta-analysis	Not relevant (title and abstract screening)
1146	Watts, G. F.; Gidding, S. S.; Mata, P.; Pang, J.; Sullivan, D. R.; Yamashita, S.; Raal, F. J.; Santos, R. D.; Ray, K. K.	2020	Familial hypercholesterolaemia: evolving knowledge for designing adaptive models of care	Not relevant (title and abstract screening)
1147	Wawruch, Martin; Wimmer, Gejza; Murin, Jan; Paduchova, Martina; Tesar, Tomas; Hlinkova, Lubica; Slavkovsky, Peter; Fabryova, Lubomira; Aarnio, Emma	2019	Patient-Associated Characteristics Influencing the Risk for Non-Persistence with Statins in Older Patients with Peripheral Arterial Disease	Not relevant (title and abstract screening)
1148	Webb, R. T.; Kontopantelis, E.; Doran, T.; Qin, P.; Creed, F.; Kapur, N.	2012	Suicide risk in primary care patients with major physical diseases: A case-control study	Not relevant (title and abstract screening)
1149	Wei, L.; Mackenzie, I. S.; MacDonald, T. M.; George, J.	2014	Cardiovascular risk associated with sodium-containing medicines	Not relevant (title and abstract screening)
1150	Wei, Xiaolin; Zhang, Zhitong; Chong, Marc K. C.; Hicks, Joseph P.; Gong, Weiwei; Zou, Guanyang; Zhong, Jieming; Walley, John D.; Upshur, Ross E. G.; Yu, Min	2021	Evaluation of a package of risk-based pharmaceutical and lifestyle interventions in patients with hypertension and/or diabetes in rural China: A pragmatic cluster randomised controlled trial	Not relevant (title and abstract screening)
1151	Weiner, B. J.; Pignone, M. P.; DuBard, C. A.; Lefebvre, A.; Suttie, J. L.; Freburger, J. K.; Cykert, S.	2015	Advancing heart health in North Carolina primary care: the Heart Health NOW study protocol	Not relevant (title and abstract screening)
1152	Weinstock, T. G.; Redline, S.	2012	Comparative effectiveness research in obstructive sleep apnea: Bridging gaps between efficacy studies and clinical practice	Not relevant (title and abstract screening)
1153	Wells, S.; Rafter, N.; Eggleton, K.; Turner, C.; Huang, Y.; Bullen, C.	2016	Using run charts for cardiovascular disease risk assessments in general practice	Insufficient detail on calculation of quality indicators
1154	Wells, S.; Rafter, N.; Kenealy, T.; Herd, G.; Eggleton, K.; Lightfoot, R.; Arcus, K.; Wadham, A.; Jiang, Y.; Bullen, C.	2017	The impact of a point-of-care testing device on CVD risk assessment completion in New Zealand primary-care practice: A cluster randomised controlled trial and qualitative investigation	Not focussed on quality indicators
1155	Wells, Sue; Poppe, Katrina K.; Selak, Vanessa; Kerr, Andrew; Pylypchuk, Romana; Wu, Billy; Wing Cheuk, Chan; Grey, Corina; Mehta, Suneela; Gentles, Dudley G. R.; Jackson, Rod; Poppe, Katrina; Chan, Wing Cheuk; Gentles, Dudley Gr	2018	Is general practice identification of prior cardiovascular disease at the time of CVD risk assessment accurate and does it matter?	Not primary care setting
1156	Welschen, L. M. C.; Bot, S. D. M.; Kostense, P. J.; Dekker, J. M.; Timmermans, D. R. M.; Van Der Weijden, T.; Nijpels, G.	2012	Effects of cardiovascular disease risk communication for patients with type 2 diabetes on risk perception in a randomized controlled trial: The @RISK study	Not relevant (title and abstract screening)
1157	Wenger, Nanette K.	2016	Juggling Multiple Guidelines: A Woman's Heart in the Balance	Not relevant (title and abstract screening)
1158	Wensink, G. E.; Schoffelen, A. F.; Tempelman, H. A.; Rookmaaker, M. B.; Hoepelman, A. I. M.; Barth, R. E.	2015	Albuminuria is associated with traditional cardiovascular risk factors and viral load in HIV-infected patients in rural South Africa	Not relevant (title and abstract screening)
1159	Westerberg, D. P.; Heintz, K.; Daneshvar, M.	2015	Stroke prevention in atrial fibrillation	Not relevant (title and abstract screening)
1160	Wigle, P.; Hein, B.; Bloomfield, H. E.; Tubb, M.; Doherty, M.	2013	Updated guidelines on outpatient anticoagulation	Consensus statement or guideline
1161	Wilke, Thomas; Meinecke, Anna-Katharina; Schaefer, Bernhard; Buchwald, Sandra; Eriksson, Daniel; MÃ¼ller, Sabrina	2019	Patient Preferences for Nonvitamin K Antagonist Oral Anticoagulants in Stroke Prevention: A Multicountry Discrete Choice Experiment	Not relevant (title and abstract screening)
1162	Willeboordse, M.; van de Kant, K. D.; de Laat, M. N.; van Schayck, O. C.; Mulkens, S.; Dompeling, E.	2013	Multifactorial intervention for children with asthma and overweight (Mikado): study design of a randomised controlled trial	Not relevant (title and abstract screening)
1163	Williams, B.; Masi, S.; Wolf, J.; Schmieder, R. E.	2020	Facing the Challenge of Lowering Blood Pressure and Cholesterol in the Same Patient: Report of a Symposium at the European Society of Hypertension	Not relevant (title and abstract screening)
1164	Wilson, C. L.; Rhodes, K. M.; Payne, R. A.	2017	Financial incentives improve recognition but not treatment of cardiovascular risk factors in severe mental illness	Not focussed on quality indicators
1165	Wilson, Peter W. F.; Polonsky, Tamar S.; Miedema, Michael D.; Khera, Amit; Kosinski, Andrzej S.; Kuvin, Jeffrey T.	2019	Systematic Review for the 2018 AHA/ACC/AACVPR/AAPA/ABC/ACPM/ADA/AGS/APhA/ASPC/NLA/PCNA Guideline on the Management of Blood Cholesterol: A Report of the American College of Cardiology/American Heart Association Task Force on Clinical Practice Guidelines	Consensus statement or guideline
1166	Wilson, Peter W. F.; Polonsky, Tamar S.; Miedema, Michael D.; Khera, Amit; Kosinski, Andrzej S.; Kuvin, Jeffrey T.	2019	Systematic Review for the 2018 AHA/ACC/AACVPR/AAPA/ABC/ACPM/ADA/AGS/APhA/ASPC/NLA/PCNA Guideline on the Management of Blood Cholesterol: A Report of the American College of Cardiology/American Heart Association Task Force on Clinical Practice Guidelines	Duplicate study (missed at earlier stage)
1167	Wolff, Andreas; Shantsila, Eduard; Lip, Gregory Y. H.; Lane, Deirdre A.	2015	Impact of advanced age on management and prognosis in atrial fibrillation: insights from a population-based study in general practice	Not focussed on quality indicators
1168	Wolff, M.; Memon, A. A.; Chalmers, J. P.; Sundquist, K.; Midlov, P.	2015	Yoga's effect on inflammatory biomarkers and metabolic risk factors in a high risk population - a controlled trial in primary care	Not relevant (title and abstract screening)
1169	Wong, K. H.; Razmovski-Naumovski, V.; Li, K. M.; Li, G. Q.; Chan, K.	2014	Differentiating Puerariae Lobatae Radix and Puerariae Thomsonii Radix using HPTLC coupled with multivariate classification analyses	Not relevant (title and abstract screening)
1170	Wright, A. K.; Suarez-Ortegon, M. F.; Read, S. H.; Kontopantelis, E.; Buchan, I.; Emsley, R.; Sattar, N.; Ashcroft, D. M.; Wild, S. H.; Rutter, M. K.	2020	Risk Factor Control and Cardiovascular Event Risk in People With Type 2 Diabetes in Primary and Secondary Prevention Settings	Not primary care setting
1171	Wu, P.; Xie, X.; Chen, M.; Sun, J.; Cai, L.; Wei, J.; Yang, L.; Huang, X.; Wang, L.	2021	Elucidation of the mechanisms and molecular targets of qishen yiqi formula for the treatment of pulmonary arterial hypertension using a bioinformatics/network topology-based strategy	Not relevant (title and abstract screening)
1172	Wyber, R.; Lizama, C.; Wade, V.; Pearson, G.; Carapetis, J.; Ralph, A. P.; Bowen, A. C.; Peiris, D.	2022	Improving primary prevention of acute rheumatic fever in Australia: consensus primary care priorities identified through an eDelphi process	Not relevant (title and abstract screening)
1173	Xu, H.; Zou, J.; Ye, X.; Han, J.; Gao, L.; Luo, S.; Wang, J.; Huang, C.; Yan, X.; Dai, H.	2019	Impacts of clinical pharmacist intervention on the secondary prevention of coronary heart disease: A randomized controlled clinical study	Not relevant (title and abstract screening)
1174	Xu, J.; Zhao, X.; Wang, C.; Liu, L.; Sun, B.; Wang, A.; Wang, Y.	2013	Impact of a Better Persistence with Antihypertensive Agents on Ischemic Stroke Outcomes for Secondary Prevention	Not relevant (title and abstract screening)
1175	Xu, Lei; Fang, Wei-Yi; Zhu, Fu; Zhang, Hong-Guang; Liu, Kai	2017	A coordinated PCP-Cardiologist Telemedicine Model (PCTM) in China's community hypertension care: study protocol for a randomized controlled trial	Not relevant (title and abstract screening)
1176	Xu, Ling; Li, Qunxing; Yin, Delu; Song, Guangyu; Wu, Hongyan	2022	The clinical efficacy of integrated care in combination with vasopressin for cardiogenic shock induced by acute myocardial infarction: A randomized controlled study protocol	Not relevant (title and abstract screening)
1177	Yan, L. D.; Chi, B. H.; Sindano, N.; Bosomprah, S.; Stringer, J. S.; Chilengi, R.	2015	Prevalence of hypertension and its treatment among adults presenting to primary health clinics in rural Zambia: analysis of an observational database	Not focussed on quality indicators
1178	Yan, Lijing L.; Fang, Weigang; Delong, Elizabeth; Neal, Bruce; Peterson, Eric D.; Huang, Yining; Sun, Ningling; Yao, Chen; Li, Xian; MacMahon, Stephen; Wu, Yangfeng	2014	Population impact of a high cardiovascular risk management program delivered by village doctors in rural China: design and rationale of a large, cluster-randomized controlled trial	Not relevant (title and abstract screening)
1179	Yan, Lijing L.; Gong, Enying; Gu, Wanbing; Turner, Elizabeth L.; Gallis, John A.; Zhou, Yun; Li, Zixiao; McCormack, Kara E.; Xu, Li-Qun; Bettger, Janet P.; Tang, Shenglan; Wang, Yilong; Oldenburg, Brian	2021	Effectiveness of a primary care-based integrated mobile health intervention for stroke management in rural China (SINEMA): A cluster-randomized controlled trial	Not primary care setting
1180	Yannoutsos, Alexandra; Kheder-Elfekih, Rania; Halimi, Jean-Michel; Safar, Michel E.; Blacher, Jacques	2017	Should blood pressure goal be individualized in hypertensive patients?	Not relevant (title and abstract screening)
1181	Yao, Yuan; Guo, Yutao; Lip, Gregory Y. H.	2021	The Effects of Implementing a Mobile Healthâ€“Technology Supported Pathway on Atrial Fibrillationâ€“Related Adverse Events Among Patients With Multimorbidity: The mAFA-II Randomized Clinical Trial	Not relevant (title and abstract screening)
1182	Ye, Shasha; Wang, Tianhao; Liu, Arthur; Yu, Ying; Pan, Zhigang; Gu, Jie	2020	A study of knowledge, attitudes, and practices of primary care physicians toward anticoagulant therapy in patients with non-valvular atrial fibrillation in Shanghai, China	Not relevant (title and abstract screening)
1183	Yee, J.; Sethi, P.; Pham, R.; Stanton, C.; Pham, S.	2019	A Review of Commonly Prescribed Antiarrhythmics: Primer for Primary Care Providers, a Case Based Approach	Not relevant (title and abstract screening)
1184	Yin, W. H.; Wu, C. C.; Chen, J. W.	2012	Registry of lipid control and the use of lipid-lowering drugs for secondary prevention of cardiovascular events in patients with established atherosclerotic disease in Taiwan: Rationality and methods	Not relevant (title and abstract screening)
1185	You, Seng Chan; Rho, Yeunsook; Bikdeli, Behnood; Kim, Jiwoo; Siapos, Anastasios; Weaver, James; Londhe, Ajit; Cho, Jaehyeong; Park, Jimyung; Schuemie, Martijn; Suchard, Marc A.; Madigan, David; Hripcsak, George; Gupta, Aakriti; Reich, Christian G.; Ryan, Patrick B.; Park, Rae Woong; Krumholz, Harlan M.	2020	Association of Ticagrelor vs Clopidogrel With Net Adverse Clinical Events in Patients With Acute Coronary Syndrome Undergoing Percutaneous Coronary Intervention	Not relevant (title and abstract screening)
1186	Yousuf, O.; Mohanty, B. D.; Martin, S. S.; Joshi, P. H.; Blaha, M. J.; Nasir, K.; Blumenthal, R. S.; Budoff, M. J.	2013	High-sensitivity C-reactive protein and cardiovascular disease: A resolute belief or an elusive link?	Not relevant (title and abstract screening)
1187	Yu, C.; Liu, C.; Du, J.; Liu, H.; Zhang, H.; Zhao, Y.; Yang, L.; Li, X.; Li, J.; Wang, J.; Wang, H.; Liu, Z.; Rao, C.; Zheng, Z.	2020	Smartphone-based application to improve medication adherence in patients after surgical coronary revascularization	Not relevant (title and abstract screening)
1188	Yu, D.; Zhao, Z.; Simmons, D.	2016	Interaction between mean arterial pressure and HbA1c in prediction of cardiovascular disease hospitalisation: A population-based case-control study	Not relevant (title and abstract screening)
1189	Yu, S.; Schwab, P.; Bian, B.; Radican, L.; Tunceli, K.	2016	Use of add-on treatment to metformin monotherapy for patients with type 2 diabetes and suboptimal glycemic control: A U.S. database study	Not relevant (title and abstract screening)
1190	Yu, T.; Vollenweider, D.; Varadhan, R.; Li, T.; Boyd, C.; Puhan, M. A.	2013	Support of personalized medicine through risk-stratified treatment recommendations - an environmental scan of clinical practice guidelines	Not focussed on quality indicators
1191	Zagami, A. S.; Goddard, S. L.; Zagami, Alessandro S.; Goddard, Sian L.	2012	Recurrent headaches with visual disturbance	Not relevant (title and abstract screening)
1192	Zaman, M. Justin; Fleetcroft, Robert; Bachmann, Max; Sarev, Toomas; Stirling, Susan; Clark, Allan; Myint, Phyo Kyaw	2016	Association of increasing age with receipt of specialist care and long-term mortality in patients with non-ST elevation myocardial infarction	Not relevant (title and abstract screening)
1193	Zanatta, F.; Nissanova, E.; Swiatoniowska-Lonc, N.; Pierobon, A.; Callegari, G.; Olmetti, F.; Felicetti, G.; Karniej, P.; Polanski, J.; Giardini, A.; Jankowska-Polanska, B.	2020	Psychosocial predictors of self-efficacy related to self-reported adherence in older chronic patients dealing with hypertension: A european study	Not relevant (title and abstract screening)
1194	Zecchin, R.; Candelaria, D.; Ferry, C.; Ladak, L. A.; McIvor, D.; Wilcox, K.; Bennett, A.; Bowen, S.; Carr, B.; Randall, S.; Gallagher, R.	2019	Development of Quality Indicators for Cardiac Rehabilitation in Australia: A Modified Delphi Method and Pilot Test	Not relevant (title and abstract screening)
1195	Zelalem, B. K.; Feyisa, D.	2020	Determinants of statin initiation among adult diabetic patients in Bonga, Ethiopia	Not relevant (title and abstract screening)
1196	Zelko, A.; Bukova, A.; Kolarcik, P.; Bakalar, P.; Majercak, I.; Potocnikova, J.; Reijneveld, S. A.; van Dijk, J. P.	2018	A randomized controlled trial to evaluate utilization of physical activity recommendations among patients of cardiovascular healthcare centres in Eastern Slovakia: study design and rationale of the AWATAR study	Not relevant (title and abstract screening)
1197	Zhang, Haibo; Masoudi, Frederick A.; Li, Jing; Wang, Qing; Li, Xi; Spertus, John A.; Ross, Joseph S.; Desai, Nihar R.; Krumholz, Harlan M.; Jiang, Lixin	2015	National assessment of early Î²-blocker therapy in patients with acute myocardial infarction in China, 2001-2011: The China Patient-centered Evaluative Assessment of Cardiac Events (PEACE)-Retrospective AMI Study	Not relevant (title and abstract screening)
1198	Zhang, Quan-Yu; Li, Yi; Guan, Shao-Yi; Wang, Xiao-Zeng; Jing, Quan-Min; Ma, Ying-Yan; Wang, Geng; Wang, Bin; Deng, Jie; Han, Ya-Ling	2012	Incidence and predictors of definite stent thrombosis after coronary stent implantation	Not relevant (title and abstract screening)
1199	Zhang, Y.; Mendez, S. J.; Scott, A.	2019	Factors affecting general practitioners' decisions to adopt new prescription drugs - cohort analyses using Australian longitudinal physician survey data	Not relevant (title and abstract screening)
1200	Zhang, Yi; Lelong, HÃ©lÃ¨ne; Kretz, Sandrine; Agnoletti, Davide; Mourad, Jean-Jacques; Safar, Michel E.; Blacher, Jacques	2013	Characteristics and future cardiovascular risk of patients with not-at-goal hypertension in general practice in France: the AVANT'AGE study	Not focussed on quality indicators
1201	Zhao, Jingjing; Zhou, Muke; Guo, Jian; Zhang, Jingjing; Yang, Yaqiong; Yu, Fan; He, Li	2014	Differences in the knowledge and compliance with secondary prevention of stroke between transient ischaemic attack patients with and without subsequent stroke	Not relevant (title and abstract screening)
1202	Zhao, Y.; Campbell, C. R.; Fonseca, V.; Shi, L.	2012	Impact of hypoglycemia associated with antihyperglycemic medications on vascular risks in veterans with type 2 diabetes	Not relevant (title and abstract screening)
1203	Zheutlin, Alexander R.; Mondesir, Favel L.; Derington, Catherine G.; King, Jordan B.; Zhang, Chong; Cohen, Jordana B.; Berlowitz, Dan R.; Anstey, D. Edmund; Cushman, William C.; Greene, Tom H.; Ogedegbe, Olugbenga; Bress, Adam P.	2022	Analysis of Therapeutic Inertia and Race and Ethnicity in the Systolic Blood Pressure Intervention Trial: A Secondary Analysis of a Randomized Clinical Trial	Not relevant (title and abstract screening)
1204	Zhou, Bo; Zhang, Jing; Zhao, Yi; Li, Xian; Anderson, Craig S.; Xie, Bin; Wang, Ninghua; Zhang, Yuhong; Tang, Xiaojun; Prvu Bettger, Janet; Chen, Shu; Gu, Wanbing; Luo, Rong; Zhao, Qiongrui; Li, Xiaoxia; Sun, Zhenxing; Lindley, Richard I.; Lamb, Sarah E.; Wu, Yangfeng; Shi, Jingpu	2019	Caregiver-Delivered Stroke Rehabilitation in Rural China	Not relevant (title and abstract screening)
1205	Zhou, Liang; Hu, Xiuwu; Yu, Zhen; Yang, Lihui; Wan, Renhong; Liu, Haolin; Wang, Ying	2022	Efficacy and Safety of Acupuncture in the Treatment of Poststroke Insomnia: A Systematic Review and Meta-Analysis of Twenty-Six Randomized Controlled Trials	Not relevant (title and abstract screening)
1206	Zigmont, V. A.; Shoben, A. B.; Lu, B.; Kaye, G. L.; Clinton, S. K.; Harris, R. E.; Olivo-Marston, S. E.	2019	Statin users have an elevated risk of dysglycemia and new-onset-diabetes	Not relevant (title and abstract screening)
1207	Zoghlami, Chokri; Nouira, Sarra; Chebil, Dhekra; Ben Hassine, Donia; Khelil, Mohamed; Ben Salem, Kamel; Ben Abdelaziz, Ahmed	2021	Towards new perspectives Support for Prevention to the National Health System in Tunisia	Not relevant (title and abstract screening)
1208	Zou, G.; Zhang, Z.; Walley, J.; Gong, W.; Yu, Y.; Hu, R.; Yin, J.; Yu, M.; Wei, X.	2015	Use of medications and lifestyles of hypertensive patients with high risk of cardiovascular disease in rural China	Not primary care setting
1209	Zuin, M.; Rigatelli, G.; Adami, A.	2019	Cerebrovascular events after herpes zoster infection: a risk that should be not underestimated	Not relevant (title and abstract screening)
1210	Zullig, L. L.; Drake, C.; Shahsahebi, M.; Avecilla, R. A. V.; Whitney, C.; Mills, C.; Oeffinger, K. C.	2022	Adherence to cardiovascular disease risk factor medications among patients with cancer: a systematic review	Not relevant (title and abstract screening)
1211	Zullig, L. L.; McCant, F.; Silberberg, M.; Johnson, F.; Granger, B. B.; Bosworth, H. B.	2018	Changing CHANGE: Adaptations of an evidence-based telehealth cardiovascular disease risk reduction intervention	Not relevant (title and abstract screening)
1212	Zullig, L. L.; Pathman, J.; Melnyk, S. D.; Brown, J. N.; Sanders, L. L.; Koropchak, C.; Howard, T.; Danus, S.; McCant, F.; Bosworth, H. B.	2014	A protocol to evaluate the efficacy, perceptions, and cost of a cholesterol packaging approach to improve medication adherence	Not relevant (title and abstract screening)
1213	Zullig, L. L.; Shahsahebi, M.; Neely, B.; Hyslop, T.; Avecilla, R. A. V.; Griffin, B. M.; Clayton-Stiglbauer, K.; Coles, T.; Owen, L.; Reeve, B. B.; Shah, K.; Shelby, R. A.; Sutton, L.; Dinan, M. A.; Zafar, S. Y.; Shah, N. P.; Dent, S.; Oeffinger, K. C.	2021	Low-touch, team-based care for co-morbidity management in cancer patients: the ONE TEAM randomized controlled trial	Not relevant (title and abstract screening)
1214	Zupec, J. F.; Marrs, J. C.; Saseen, J. J.	2016	Evaluation of statin prescribing for secondary prevention in primary care following new guideline recommendations	Consensus statement or guideline
1215	Zylla, Maura M.; Brachmann, Johannes; Lewalter, Thorsten; Hoffmann, Ellen; Kuck, Karl-Heinz; Andresen, Dietrich; Willems, Stephan; Eckardt, Lars; Tebbenjohanns, Jurgen; Spitzer, Stefan G.; Schumacher, Burghard; Hochadel, Matthias; Senges, Jochen; Katus, Hugo A.; Thomas, Dierk	2016	Sex-related outcome of atrial fibrillation ablation: Insights from the German Ablation Registry	Not relevant (title and abstract screening)
1216	Mariano Sanz	2012	Current Use of Calcium Channel Blockers (CCBs) is Associated with an Increased Risk of Gingival Hyperplasia	Not relevant (title and abstract screening)
1217	European Consensus of Experts	2017	Practical recommendations for the management of cardiovascular risk associated with atherogenic dyslipidemia, with special attention to residual risk. Spanish adaptation of a European Consensus of Experts	Not relevant (title and abstract screening)
1218	ACC/AHA	2019	Correction: 2019 ACC/AHA Guideline on the Primary Prevention of Cardiovascular Disease (Journal of the American College of Cardiology (2019) 74(10) (e177â€“e232), (S073510971933877X), (10.1016/j.jacc.2019.03.010))	Not relevant (title and abstract screening)
