# Supplementary material for: Quality indicators for the primary prevention of cardiovascular disease in primary care: A systematic review
Source: PLoS One. 2024 Dec 5;19(12):e0312137. doi: 10.1371/journal.pone.0312137 (PMC11620663; doi:10.1371/journal.pone.0312137)
Supplement: S8 Table — (XLSX) [file pone.0312137.s008.xlsx]

## Sheet: Indicator Extraction Sheet
	S8 Table. Data extraction and synthesis sheet
	SN	Author (Year)	Country	Condition	Indicator (Themes)	Domains	Type of Indicator	Age group (years)	Numerator	Denominator	Frequency
	1	Adeleke et al. , 2019	United Kingdom	Atrial fibrillation	AF monitoring	Assessment of risk factors	Process	All	New atrial fibrillation diagnosis	All patients with atrial fibrillation	Not specified
	2	Adeleke et al. , 2019	United Kingdom	Atrial fibrillation	AF management	Prescriptions of medications	Process	All	Patients diagnosed with AF who have a CHA2DS2-VASc score ≥1 for males or ≥2 for females prescribed anticoagulation drug therapy	All patients with AF	Not specified
	3	Adeleke et al. , 2019	United Kingdom	Atrial fibrillation	AF monitoring	Assessment of risk factors	Process	All	Patients newly diagnosed with atrial fibrillation	All patients	Not specified
	4	Adeleke et al. , 2019	United Kingdom	Atrial fibrillation	AF management	Prescriptions of medications	Process	All	Patients prescribed antiplatelet monotherapy	All patients with atrial fibrillation	Not specified
	5	Adeleke et al. , 2019	United Kingdom	Atrial fibrillation	AF monitoring	Assessment of risk factors	Process	All	Patients who have received HAS-BLED risk assessment	All patients	Not specified
	6	Adeleke et al. , 2019	United Kingdom	Atrial fibrillation	AF monitoring	Assessment of risk factors	Process	All	Patients who received CHA2DS2-VASc risk assessment	All patients	Not specified
	7	Adeleke et al. , 2019	United Kingdom	Atrial fibrillation	AF monitoring	Assessment of risk factors	Process	All	Patients with a new or pre-existing diagnosis of atrial fibrillation	All patients	Not specified
	8	Aktaa et.al., 2022	Multi-country	Diabetes	Diabetes prevention	Assessment of risk factors	Process	≥18	Record of HbA1c checked	All diabetic patients	Every 12 months
	9	Aktaa et.al., 2022	Multi-country	Diabetes/CKD	Diabetes management	Prescriptions of medications	Process	≥18	Patients with type 2 diabetes and chronic kidney disease who are prescribed SGLT2 inhibitors	All patients with type 2 diabetes and chronic kidney disease	Not specified
	10	Aktaa et.al., 2022	Multi-country	Diabetes/CKD/hypertension	Management of multiple risk factors	Prescriptions of medications	Process	≥18	Record of patients who have no contraindication, refusal, or history of intolerance to renin–angiotensin– aldosterone system inhibitors	All patients with diabetes and chronic kidney disease or hypertension	Not specified
	11	Aktaa et.al., 2022	Multi-country	High risk of CVD	Care plan	Risk communication/advice	Process	≥18	Documented discussion with a member of the multidisciplinary team about their treatment goals, preference, and values	All patients at high risk of CVD	Every 12 months
	12	Aktaa et.al., 2022	Multi-country	High risk of CVD	Lifestyle monitoring (smoking)	Record of lifestyle risk factors	Process	≥18	Patients who self-identify as non-smokers.	Patients with established or high risk for ASCVD who previously self-identified as smokers.	Not specified
	13	Aktaa et.al., 2022	Multi-country	High risk of CVD	Dyslipidaemia management	Prescriptions of medications	Process	≥18	Record of baseline LDL-C ≥1.8 mmol/L (≥70 mg/dL) who are prescribed lipid lowering therapy.	All patients with very high risk for ASCVD and a baseline LDL-C ≥ 1.8 mmol/L (≥70 mg/dL)	Not specified
	14	Aktaa et.al., 2022	Multi-country	High risk of CVD	Global assessment	Global risk assessment	Process	≥18	Record of follow up to assess and address cardiovascular risk factors	All patients with established or high risk for ASCVD	Every 12 months
	15	Aktaa et.al., 2022	Multi-country	High risk of CVD	Dyslipidaemia management	Attainment of risk factor targets	Outcome	≥18	Record of LDL-C levels at or below that recommended for their estimated cardiovascular risk.	All patients with established or high risk for ASCVD	Not specified
	16	Aktaa et.al., 2022	Multi-country	High risk of CVD	Patient experience	Organisation of care	Structure	NA	Satisfaction about risk factor control captured	All patients at high risk of CVD	Every 12 months
	17	Aktaa et.al., 2022	Multi-country	No existing RF	Medical products/ technologies	Organisation of care	Structure	NA	Access to 12-lead ECG, ambulatory ECG Holter monitoring, transthoracic echocardiogram, and CT calcium scoring.	All healthcare centres or units	Not specified
	18	Aktaa et.al., 2022	Multi-country	Smokers	Lifestyle advice (smoking)	Organisation of care	Structure	NA	Access to a smoking cessation program	All healthcare centres or units	Not specified
	19	Aktaa et.al., 2022	Multi-country	Hypertension/diabetes	M&E and Surveillance	Organisation of care	Structure	NA	Available written protocols to encourage and facilitate disease self-measurement for patients with hypertension and/or diabetes	All healthcare centres or units	Not specified
	20	Aktaa et.al., 2022	Multi-country	No existing RF	Multi-disciplinary team	Organisation of care	Structure	NA	Dedicated multi-disciplinary team	All healthcare centres or units	Not specified
	21	Aktaa et.al., 2022	Multi-country	No existing RF	M&E and Surveillance	Organisation of care	Structure	NA	Participate in a registry or common database to record patients’ BMI, BP, LDL-C, HbA1c, and renal function	All healthcare centres or units	Not specified
	22	Arbelo et. al., 2021	Multi-country	Atrial fibrillation	AF monitoring	Assessment of risk factors	Process	≥18	Clinician reported symptom status assessed using a validated tool (e.g. European Heart Rhythm Association symptom score) during the measurement duration.	Number of patients with AF	Not specified
	23	Arbelo et. al., 2021	Multi-country	Atrial fibrillation	AF monitoring	Assessment of risk factors	Process	≥18	Number of documented AF-related thrombo-embolic events during the measurement duration.	Number of patients with AF	Not specified
	24	Arbelo et. al., 2021	Multi-country	Atrial fibrillation	AF management	Prescriptions of medications	Process	≥18	Prescribed one or more antiarrhythmic drugs for rhythm control.	Number of patients with permanent AF	Not specified
	25	Arbelo et. al., 2021	Multi-country	Atrial fibrillation	AF management	Prescriptions of medications	Process	≥18	Record of CHA2DS2-VASc score of ≥1 for men and ≥2 for women and are prescribed anticoagulation for AF	Number of patients with AF who have CHA2DS2-VASc score of ≥1 for men and ≥2 for women	Not specified
	26	Arbelo et. al., 2021	Multi-country	Atrial fibrillation	Cognitive function	Assessment of risk factors	Process	≥18	Record of cognitive function assessed using a validated instrument.	Number of patients with AF	Every 12 months
	27	Arbelo et. al., 2021	Multi-country	Atrial fibrillation	AF monitoring	Assessment of risk factors	Process	≥18	Record of an ECG confirming AF diagnosis.	Number of patients with AF	Not specified
	28	Arbelo et. al., 2021	Multi-country	Atrial fibrillation	AF monitoring	Assessment of risk factors	Process	≥18	Record of bleeding risk assessment documented using a validated bleeding risk score	Number of patients with AF	Every visit
	29	Arbelo et. al., 2021	Multi-country	Atrial fibrillation	AF monitoring	Assessment of risk factors	Process	≥18	Record of CHA2DS2-VASc score documented at the time of diagnosis and at every follow-up appointment.	Number of patients with AF	Not specified
	30	Arbelo et. al., 2021	Multi-country	Atrial fibrillation	Inappropriate medication prescribed	Prescriptions of medications	Process	≥18	Record of CHA2DS2-VASc score of 0 for men and 1 for women and are inappropriately prescribed long-term anticoagulation for AF	Number of patients with AF who have CHA2DS2-VASc score of 0 for men and 1 for women and do not have other indication for anticoagulation	Not specified
	31	Arbelo et. al., 2021	Multi-country	Atrial fibrillation	Medication management	Prescriptions of medications	Process	≥18	Record of complete electrical isolation (entrance and exit block) of the pulmonary veins (PVs) during AF catheter ablation procedures	Number of patients with AF treated with catheter ablation procedures	Not specified
	32	Arbelo et. al., 2021	Multi-country	Atrial fibrillation	Adverse events monitoring	Organisation of care	Structure	≥18	Record of died due to an invasive procedure for AF management during the measurement duration	Number of patients with AF treated with invasive procedures	Not specified
	33	Arbelo et. al., 2021	Multi-country	Atrial fibrillation	Adverse events monitoring	Organisation of care	Structure	≥18	Record of died during the measurement duration	Number of patients with AF	Not specified
	34	Arbelo et. al., 2021	Multi-country	Atrial fibrillation	Adverse events monitoring	Organisation of care	Structure	≥18	Record of died from cardiovascular cause during the measurement duration	Number of patients with AF	Not specified
	35	Arbelo et. al., 2021	Multi-country	Atrial fibrillation	Emotional well-being	Assessment of risk factors	Process	≥18	Record of emotional well-being (including anxiety and depression) assessed using a validated instrument.	Number of patients with AF	Every visit
	36	Arbelo et. al., 2021	Multi-country	Atrial fibrillation	AF monitoring	Assessment of risk factors	Process	≥18	Record of haemorrhagic stroke during the measurement duration.	Number of patients with AF on anticoagulation	Not specified
	37	Arbelo et. al., 2021	Multi-country	Atrial fibrillation	Quality of life	Assessment of risk factors	Process	≥18	Record of health-related quality of life assessed using a validated instrument.	Number of patients with AF	Every 12 months
	38	Arbelo et. al., 2021	Multi-country	Atrial fibrillation	AF monitoring	Assessment of risk factors	Process	≥18	Record of ischaemic stroke or transient ischaemic attack during the measurement duration	Number of patients with AF	Not specified
	39	Arbelo et. al., 2021	Multi-country	Atrial fibrillation	Inappropriate medication prescribed	Prescriptions of medications	Process	≥18	Record of left ventricular ejection fraction (LVEF)<40% and/or decompensated heart failure, and are inappropriately prescribed non_x0002_dihydropyridine calcium-channel blocker	Number of patients with AF who have LVEF<40% and/or decompensated heart failure.	Not specified
	40	Arbelo et. al., 2021	Multi-country	Atrial fibrillation	Adverse events monitoring	Organisation of care	Structure	≥18	Record of major procedural complications and/or drug-related serious adverse events during the measurement duration	Number of patients with AF on anticoagulation	Not specified
	41	Arbelo et. al., 2021	Multi-country	Atrial fibrillation	AF monitoring	Global risk assessment	Process	≥18	Record of modifiable risk factors (e.g. BP, obesity, obstructive sleep apnoea, alcohol excess, lack of exercise, poor glycaemic control, and smoking) identified	Number of patients with AF	Not specified
	42	Arbelo et. al., 2021	Multi-country	Atrial fibrillation	AF monitoring	Assessment of risk factors	Process	≥18	Record of offered cardioversion	Number of patients with new-onset persistent AF who are hemodynamically stable and in whom attempts to restore sinus rhythm were deemed appropriate	Not specified
	43	Arbelo et. al., 2021	Multi-country	Atrial fibrillation	AF management	Prescriptions of medications	Process	≥18	Record of offered catheter ablation after the failure of, or intolerance to, one class I or class III antiarrhythmic drug	Number of patients with paroxysmal or persistent AF with no contraindications (or refusal) to catheter ablation who remain symptomatic on, or intolerant to, one class I or class III antiarrhythmic drug	Not specified
	44	Arbelo et. al., 2021	Multi-country	Atrial fibrillation	Patient experience	Organisation of care	Structure	≥18	Record of patient engagement when deciding treatment strategy	Number of patients with AF	Not specified
	45	Arbelo et. al., 2021	Multi-country	Atrial fibrillation	AF monitoring	Assessment of risk factors	Process	≥18	Record of patient reported symptom status assessed using a validated instrument.	Number of patients with AF	Every 12 months
	46	Arbelo et. al., 2021	Multi-country	Atrial fibrillation	Adverse events monitoring	Organisation of care	Structure	≥18	Record of patients with AF on anticoagulation who had documented life-threatening or major bleeding events during the measurement duration	Number of patients with AF on anticoagulation.	Not specified
	47	Arbelo et. al., 2021	Multi-country	Atrial fibrillation	Physical function	Assessment of risk factors	Process	≥18	Record of physical function assessed at the time of diagnosis using a validated instrument.	Number of patients with AF	Every visit
	48	Arbelo et. al., 2021	Multi-country	Atrial fibrillation	AF monitoring	Assessment of risk factors	Process	≥18	Record of serum creatinine checked	Number of patients with AF	Every visit
	49	Arbelo et. al., 2021	Multi-country	Atrial fibrillation	AF management	Prescriptions of medications	Process	≥18	Record of therapeutic range (TTR) ≥70% for vitamin-K antagonist, and appropriate dose for non-vitamin K antagonist oral anticoagulation (NOAC) according to manufacturer recommendations.	Number of patients with AF on anticoagulation	Not specified
	50	Arbelo et. al., 2021	Multi-country	Atrial fibrillation	Hospitalisation	Organisation of care	Structure	≥18	Record of unplanned hospitalisation for a cardiovascular cause during the measurement duration	Number of patients with AF	Not specified
	51	Arbelo et. al., 2021	Multi-country	Atrial fibrillation who have end-stage kidney disease and/or dialysis	Inappropriate medication prescribed	Prescriptions of medications	Process	≥18	Record of inappropriately prescribed dofetilide or sotalol	Number of patients with AF who have end-stage kidney disease, including patients on dialysis	Not specified
	52	Arbelo et. al., 2021	Multi-country	Risk of AF	AF monitoring	Assessment of risk factors	Process	≥65	Record of pulse check (or ECG) to identify rhythm	Number of people ≥65 years of age with risk factors for AF	Not specified
	53	Arcoraci et. al., 2014	Italy	Dyslipidaemia	BP control	Attainment of risk factor targets	Outcome	≥18	Achievement of BP targets as per the guideline	All patients who were receiving at least one lipid-lowering treatment	Not specified
	54	Arcoraci et. al., 2014	Italy	Dyslipidaemia	Dyslipidaemia management	Attainment of risk factor targets	Outcome	≥18	Achievement of total cholesterol targets (<200 mg/dl); LDL<130 mg/dl, HDL ≥40 mg/dl and triglyceride <200 mg/dl	All patients who were receiving at least one lipid-lowering treatment	Not specified
	55	Arcoraci et. al., 2014	Italy	Dyslipidaemia	Dyslipidaemia prevention	Assessment of risk factors	Process	>18	Patients with ≥1 cholesterol (total, LDL, HDL) assessment	All patients who were receiving at least one lipid-lowering treatment	Not specified
	56	Arcoraci et. al., 2014	Italy	Dyslipidaemia	Adherence to medication	Prescriptions of medications	Process	≥18	Patients' adherence to the prescribed statin regimen	All patients who were receiving at least one lipid-lowering treatment	Not specified
	57	Arcoraci et. al., 2014	Italy	Dyslipidaemia	Lifestyle monitoring (smoking)	Record of lifestyle risk factors	Process	>18	Patients for whom smoking status was registered	All patients who were receiving at least one lipid-lowering treatment	Not specified
	58	Arcoraci et. al., 2014	Italy	Dyslipidaemia	Diabetes prevention	Assessment of risk factors	Process	>18	Patients with ≥1 blood glucose test	All patients who were receiving at least one lipid-lowering treatment	Not specified
	59	Arcoraci et. al., 2014	Italy	Dyslipidaemia	Lifestyle monitoring (body weight, height, or waist cirumference)	Record of lifestyle risk factors	Process	>18	Patients with ≥1 body mass index (BMI) assessment	All patients who were receiving at least one lipid-lowering treatment	Not specified
	60	Arcoraci et. al., 2014	Italy	Dyslipidaemia	BP monitoring	Assessment of risk factors	Process	>18	Patients with ≥1 BP measurement	All patients who were receiving at least one lipid-lowering treatment	Not specified
	61	Aref-Eshghi et. al., 2015	Canada	Dyslipidaemia	Dyslipidaemia management	Prescriptions of medications	Process	≥18	Record of current use of lipid lowering medication (started before the date of blood test and did not stop up to three months before the time of the blood test)	All patients with dyslipidaemia	Not specified
	62	Aref-Eshghi et. al., 2015	Canada	Dyslipidaemia	Dyslipidaemia management	Prescriptions of medications	Process	≥18	Record of non-use of lipid lowering medication (no record of medication use within two years of the lab test)	All patients with dyslipidaemia	Not specified
	63	Aref-Eshghi et. al., 2015	Canada	Dyslipidaemia	Dyslipidaemia management	Prescriptions of medications	Process	≥18	Record of previous use of lipid lowering medication	All patients with dyslipidaemia	Within 2 years
	64	Aref-Eshghi et. al., 2015	Canada	High risk of CVD	Dyslipidaemia management	Attainment of risk factor targets	Outcome	≥18	Record of achieved LDL-C≤2 mmol/L	All patients with high risk of CVD	Not specified
	65	Aref-Eshghi et. al., 2015	Canada	High risk of CVD	Lifestyle monitoring (body weight, height, or waist cirumference)	Record of lifestyle risk factors	Process	≥18	Record of BMI	All patients with high risk of CVD	Not specified
	66	Aref-Eshghi et. al., 2015	Canada	High risk of CVD	Lifestyle monitoring (smoking)	Record of lifestyle risk factors	Process	≥18	Record of most recent smoking status	All patients with high risk of CVD	Not specified
	67	Barlow & Krassas, 2013	Australia	Diabetes	Management of multiple risk factors	Attainment of risk factor targets	Outcome	All	Meet the established goals for optimum management: (a) Waist circumference; (b) BP; (c) Total cholesterol (d) Microalbumin	All patients with T2D	Not specified
	68	Barlow & Krassas, 2013	Australia	Diabetes	Dyslipidaemia prevention	Assessment of risk factors	Process	All	Record of (a) serum lipids and (b) microalbumin checked	All patients with T2D	Every 12 months
	69	Barlow & Krassas, 2013	Australia	Diabetes	Diabetes prevention	Assessment of risk factors	Process	All	Record of HbA1c checked	All patients with T2D	Every 6 months
	70	Barlow & Krassas, 2013	Australia	Diabetes	Diabetes management	Attainment of risk factor targets	Outcome	All	Record of HbA1c of <7%	All patients with T2D	Not specified
	71	Barlow & Krassas, 2013	Australia	Diabetes	Care plan	Risk communication/advice	Process	All	Written annual cycle of care plan in their records	All patients with T2D	Every 12 months
	72	Beganlic et. al., 2015	Bosnia and Herzegovina	Heart failure	Lifestyle advice (smoking)	Record of lifestyle advice	Process	All	Advice about quitting smoking	All heart failure patients	Not specified
	73	Beganlic et. al., 2015	Bosnia and Herzegovina	Heart failure	Lifestyle advice (immunisation)	Record of lifestyle advice	Process	All	Advice about the vaccination against influenza	All heart failure patients	Not specified
	74	Beganlic et. al., 2015	Bosnia and Herzegovina	Heart failure	Lifestyle monitoring (smoking)	Record of lifestyle risk factors	Process	All	Smoking status	All heart failure patients	Not specified
	75	Beganlic et. al., 2015	Bosnia and Herzegovina	Heart failure	Dyslipidaemia management	Attainment of risk factor targets	Outcome	All	Value of cholesterol≤5mmol/l	All heart failure patients	Every 12 months
	76	Beganlic et. al., 2015	Bosnia and Herzegovina	Risk of stroke	BP control	Attainment of risk factor targets	Outcome	All	BP ≤ 140/90 mmHg in last measurement	All patients at risk of stroke	Every 12 months
	77	Beganlic et. al., 2015	Bosnia and Herzegovina	Risk of stroke	Referral	Referral	Process	≥18	Referred to computed tomography (CT) or nuclear magnetic resonance (NMR)	All new patients with high risk of stroke	Not specified
	78	Beganlic et. al., 2015	Bosnia and Herzegovina	Risk of stroke	Dyslipidaemia prevention	Assessment of risk factors	Process	All	Total cholesterol ≤ 5mmol in last measurement	All patients at risk of stroke	Every 12 months
	79	Burgess et. al., 2015	Australia	High risk of CVD	Management of multiple risk factors	Attainment of risk factor targets	Outcome	≥18	Achieved treatment targets for BP (<130 mmHg), total cholesterol (<4.0 mmol/L) and smoking cessation	All patients assessed for modifiable risk factors	Not specified
	80	Burgess et. al., 2015	Australia	High risk of CVD	Management of multiple risk factors	Attainment of risk factor targets	Outcome	≥18	Exceeded treatment targets for BP and total cholesterol and not prescribed appropriate medications	All patients assessed for modifiable risk factors	Not specified
	81	Burgess et. al., 2015	Australia	High risk of CVD	Management of multiple risk factors	Attainment of risk factor targets	Outcome	≥18	Exceeded treatment targets for BP and total cholesterol despite being prescribed appropriate medications	All patients assessed for modifiable risk factors	Not specified
	82	Burgess et. al., 2015	Australia	High risk of CVD	BP and Lipid control	Prescriptions of medications	Process	≥18	Prescribed BP and lipid lowering drugs respectively	All patients at high risk of CVD	Not specified
	83	Burgess et. al., 2015	Australia	High risk of CVD	Global assessment	Global risk assessment	Process	≥18	Record of modifiable risk factors (smoking, BP, total cholesterol) assessed	All patients at high risk of CVD	Every 12 months
	84	Burgess et. al., 2015	Australia	No existing RF	Global assessment	Global risk assessment	Process	≥20	Had cardiovascular risk assessment documented	All indigenous patients registered for CVD services	Every 2 years
	85	Canadian Cardiovascular Society 2019	Canada	Atrial fibrillation	AF management	Prescriptions of medications	Process	All	All patients with Atrial Fibrillation/Flutter and mitral valve stenosis or prosthetic heart valve that receive oral anticoagulation (warfarin (or other vitamin K antagonist).	All patients with Atrial Fibrillation/Flutter and mitral valve stenosis or prosthetic heart valve.	Every 12 months
	86	Canadian Cardiovascular Society 2019	Canada	Atrial fibrillation	AF monitoring	Assessment of risk factors	Process	All	Number of patients who have undergone catheter ablation and have a CHADS2 risk score of 2 or more without a contraindication who have a prescription fororal anticoagulation therapy (warfarin (or other vitamin Kantagonist), dabigatran, rivaroxaban, apixaban) at one year post-ablation.	Number of patients who have undergone catheter ablation of nonvalvular Atrial Fibrillation/Flutter and who have a CHADS2score greater than or equal to 2 without a contraindication for oral anticoagulation who have at least one year of follow-up post-ablation	Every 12 months
	87	Canadian Cardiovascular Society 2019	Canada	Atrial fibrillation	AF management	Prescriptions of medications	Process	All	Number of patients who have undergone repeat (1 or more) ablation for Atrial Fibrillation/Flutter within two years of first ablation.	Total number of patients who have undergone catheter ablation of Atrial Fibrillation/Flutter with at least two years follow_x0002_up	Every 2 years
	88	Canadian Cardiovascular Society 2019	Canada	Atrial fibrillation	Adverse events monitoring	Organisation of care	Structure	All	Number of patients with one or more of pre-specified major complication occurring post-catheter ablation of Atrial Fibrillation/Flutter within 30 days	Total number of patients who have undergone catheter ablation of Atrial Fibrillation/Flutter with at least 30 days follow-up.	30 days
	89	Canadian Cardiovascular Society 2019	Canada	Atrial fibrillation	AF monitoring	Assessment of risk factors	Process	All	Patients who have a CHADS2 or CHA2DS2VASc Score documented on their medical record or have all of the risk criteria of these scores documented in their medical record	The total number of patients with a newly diagnosis of nonvalvular atrial fibrillation/flutter	Not specified
	90	Canadian Cardiovascular Society 2019	Canada	Atrial fibrillation	AF monitoring	Assessment of risk factors	Process	All	Patients who have had an echocardiogram performed ± 6 months from date of their episode of newly diagnosed AF/AFL.	The total number of patients with a newly diagnosed episode of AF/AFL.	Within 6 months
	91	Canadian Cardiovascular Society 2019	Canada	Atrial fibrillation	AF management	Prescriptions of medications	Process	All	The number of patients in the denominator who are receiving an oral anticoagulant (warfarin [or other vitamin K antagonist], dabigatran, rivaroxaban, apixaban).	The number of patients with a diagnosis of nonvalvular atrial fibrillation/flutter who also meet the following inclusion criteria: 1) ≥75 years of age OR <75 years of age with a CHADS2 score ≥ 2, (in this instance either prior stroke/TIA/systemic embolus or at least two of hypertension, heart failure, or diabetes) 2) Without a contraindication for anticoagulation. 3) Patients alive at the end of …	Not specified
	92	Canadian Cardiovascular Society 2019	Canada	Atrial fibrillation	AF monitoring	Assessment of risk factors	Process	All	The number of patients who have a major hemorrhage	The total number of patients with a qualifying episode of nonvalvular atrial fibrillation/flutter.	Not specified
	93	Canadian Cardiovascular Society 2019	Canada	Atrial fibrillation	AF monitoring	Assessment of risk factors	Process	All	The number of patients who suffer any stroke (excluding TIA).	The total number of patients with a qualifying episode of nonvalvular atrial fibrillation/flutter.	Not specified
	94	Canadian Cardiovascular Society 2019	Canada	Atrial fibrillation	AF management	Prescriptions of medications	Process	All	The number of patients with 12 or more INR measurements in a calendar year for patients with AF that are receiving Warfarin (or other vitamin K antagonist) and are more than 30 days from Qualifying AF diagnosis.	The number of patients with Atrial Fibrillation/Flutter that are receiving warfarin (or other vitamin K antagonist) and are more than 30 days for Qualifying AF diagnosis.	Every 12 months
	95	Coleman et. al., 2021	USA	Hypertension	BP control	Attainment of risk factor targets	Outcome	≥18	Achieved BP level of <140/90	All hypertensive patients	Not specified
	96	Coleman et. al., 2021	USA	No existing RF	Lifestyle monitoring (smoking)	Record of lifestyle risk factors/record of lifestyle advice	Process	≥18	Screened for tobacco use one or more times and who received cessation counselling intervention if identified as a tobacco user.	All patients	Every 2 years
	97	Coleman et. al., 2021	USA	Risk of CVD	Aspirin	Prescriptions of medications	Process	18-85	Aspirin use	All patients at risk of CVD	Not specified
	98	Collins et. al., 2021	Tajikistan	High risk of CVD	BP control	Attainment of risk factor targets	Outcome	All	Record of calculated WHO/ISH <30 % or/and history of CVD whose most recent BP measurement was at normal range (< 140/90 mmHg)	All patients at high risk of CVD	Not specified
	99	Collins et. al., 2021	Tajikistan	High risk of CVD	Aspirin	Prescriptions of medications	Process	≥18	Record of calculated WHO/ISH ≥ 30 % or/and history of CVD prescribed aspirin	All patients at high risk of CVD	Not specified
	100	Collins et. al., 2021	Tajikistan	High risk of CVD	Dyslipidaemia management	Prescriptions of medications	Process	≥18	Record of calculated WHO/ISH ≥ 30 % or/and history of CVD prescribed statin	All patients at high risk of CVD	Not specified
	101	Collins et. al., 2021	Tajikistan	High risk of CVD	Medication management	Prescriptions of medications	Process	≥18	Record of calculated WHO/ISH ≥ 30 % or/and history of CVD prescribed triple therapy (statin, aspirin, and BP medication)	All patients at high risk of CVD	Not specified
	102	Collins et. al., 2021	Tajikistan	High risk of CVD	BP control	Attainment of risk factor targets	Outcome	≥18	Record of calculated WHO/ISH ≥ 30 % or/and history of CVD whose most recent BP measurement was at normal range (< 140/90 mmHg)	All patients at high risk of CVD	Not specified
	103	Collins et. al., 2021	Tajikistan	Hypertension	Diabetes prevention	Assessment of risk factors	Process	All	Patients were assumed to be non-diabetic if diabetes status was not specified	All hypertensive patients	Not specified
	104	Collins et. al., 2021	Tajikistan	Hypertension	Lifestyle monitoring (smoking)	Record of lifestyle risk factors	Process	All	Patients were assumed to be non-smokers if smoking status was not specified	All hypertensive patients	Not specified
	105	Collins et. al., 2021	Tajikistan	Hypertension	BP control	Prescriptions of medications	Process	≥18	Proportions of patients with BP lowering drug prescribed	All hypertenstive patients	Not specified
	106	Collins et. al., 2021	Tajikistan	Hypertension	Diabetes prevention	Assessment of risk factors	Process	All	Record of fasting glucose tested	All hypertensive patients	Not specified
	107	Collins et. al., 2021	Tajikistan	Hypertension	History of CVD	Assessment of risk factors	Process	All	Record of medical diagnosis of CVD	All hypertensive patients	Not specified
	108	Collins et. al., 2021	Tajikistan	Hypertension	BP monitoring	Assessment of risk factors	Process	All	Record of most recent SBP/DBP	All hypertensive patients	Not specified
	109	Collins et. al., 2021	Tajikistan	Hypertension	BP control	Attainment of risk factor targets	Outcome	All	Record of recent BP measurement was at normal range ( < 140/90 mmHg)	All hypertensive patients	Not specified
	110	Collins et. al., 2021	Tajikistan	Hypertension	Lifestyle monitoring (smoking)	Record of lifestyle risk factors	Process	All	Record of smoking status recorded	All hypertensive patients	Not specified
	111	Collins et. al., 2021	Tajikistan	Hypertension	Dyslipidaemia prevention	Assessment of risk factors	Process	All	Record of total cholesterol tested	All hypertensive patients	Not specified
	112	Collins et. al., 2021	Tajikistan	Hypertension	BP monitoring	Assessment of risk factors	Process	All	Record of two BP measurements	All hypertensive patients	Every 12 months
	113	Collins et. al., 2021	Tajikistan	Hypertension	Global assessment	Global risk assessment	Process	≥40	Recorded all risk factors (age, sex, BP, smoking status, diabetes status, and total blood cholesterol) to calculate the WHO/ISH CVD risk score	All hypertensive patients	Every 2 years
	114	Collins et. al., 2021	Tajikistan	Hypertension	Global assessment	Global risk assessment	Process	≥40	Recorded calculated WHO/ISH ≥ 30 % or/and a history of CVD	All hypertensive patients	Not specified
	115	Collins et. al., 2021	Tajikistan	Hypertension	Global assessment	Global risk assessment	Process	≥40	Recorded risk score based on age, sex, BP, smoking status, diabetes status, and total blood cholesterol	All hypertensive patients	Not specified
	116	de Wet et. al, 2012	United Kingdom	CKD	Diabetes prevention	Assessment of risk factors	Process	All	Record of a urine albumin: creatinine ratio (or protein: creatinine ratio) test	All CKD patients	Every 12 months
	117	de Wet et. al, 2012	United Kingdom	CKD	BP monitoring	Assessment of risk factors	Process	All	Record of last BP reading, measured is ≤140/85 mmHg	All CKD patients	Every 12 months
	118	de Wet et. al, 2012	United Kingdom	CKD	BP control	Prescriptions of medications	Process	All	Record of patients with hypertension and proteinuria who are treated with an angiotensin converting enzyme inhibitor (ACE – I) or angiotensin receptor blocker (ARB)	All CKD patients	Not specified
	119	de Wet et. al, 2012	United Kingdom	Diabetes	Lifestyle monitoring (body weight, height, or waist cirumference)	Record of lifestyle risk factors	Process	All	Record of BMI	All diabetic patients	Every 12 months
	120	de Wet et. al, 2012	United Kingdom	Diabetes	BP control	Prescriptions of medications	Process	All	Record of diagnosis of proteinuria or micro-albuminuria who are treated with ACE inhibitors (or A2 antagonists)+I146	All diabetic patients	Not specified
	121	de Wet et. al, 2012	United Kingdom	Diabetes	Diabetes prevention	Attainment of risk factor targets	Outcome	All	Record of HbA1c is ≤8	All diabetic patients	Every 12 months
	122	de Wet et. al, 2012	United Kingdom	Diabetes	Lifestyle advice (immunisation)	Record of lifestyle advice	Process	All	Record of influenza immunisation	All diabetic patients	Not specified
	123	de Wet et. al, 2012	United Kingdom	Diabetes	BP control	Attainment of risk factor targets	Outcome	All	Record of last BP is ≤145/85 mmHg	All diabetic patients	Every 12 months
	124	de Wet et. al, 2012	United Kingdom	Diabetes	Dyslipidaemia management	Attainment of risk factor targets	Outcome	All	Record of last measured total cholesterol is ≤5 mmol/l	All diabetic patients	Every 12 months
	125	de Wet et. al, 2012	United Kingdom	Diabetes	Diabetes prevention	Assessment of risk factors	Process	All	Record of neuropathy testing	All diabetic patients	Every 12 months
	126	de Wet et. al, 2012	United Kingdom	Diabetes	Diabetes prevention	Assessment of risk factors	Process	All	Record of the presence or absence of peripheral pulses	All diabetic patients	Every 12 months
	127	Department of Health, 2020	Australia	COPD patients	Lifestyle advice (immunisation)	Record of lifestyle advice	Process	>15	The number of regular clients who are aged 15 years and over AND who have a diagnosis of COPD AND who are immunised against influenza	The total number of regular clients who are aged 15 years and over AND who have COPD	Every 12 months
	128	Department of Health, 2020	Australia	Diabetes	BP monitoring	Assessment of risk factors	Process	All	Record of blood pressure measurement	All diabetic patients	Every 6 months
	129	Department of Health, 2020	Australia	Diabetes	Diabetes prevention	Assessment of risk factors	Process	All	Recording of HbA1c measurements	Regular clients with type 1 or 2 diabetes	Every 12 months
	130	Department of Health, 2020	Australia	Diabetes	Lifestyle advice (immunisation)	Record of lifestyle advice	Process	All	The number of regular clients who are recorded as having type 1 or type 2 diabetes AND who are immunised against influenza	The total number of regular clients who are recorded as having type 1 or type 2 diabetes	Every 12 months
	131	Department of Health, 2020	Australia	No existing RF	Lifestyle monitoring (body weight, height, or waist cirumference)	Record of lifestyle risk factors	Process	>15	Number of regular clients aged 15 and over who had a BMI classified as underweight, healthy, overweight or obese	Total number of regular clients aged over 15 who had a BMI recorded.	Every 12 months
	132	Department of Health, 2020	Australia	No existing RF	Lifestyle monitoring (body weight, height, or waist cirumference)	Record of lifestyle risk factors	Process	>15	Number of regular clients aged 15 and over who had their BMI recorded	Total number of regular clients aged 15 and over	Every 12 months
	133	Department of Health, 2020	Australia	No existing RF	Assessment of multiple risk factors	Global risk assessment	Process	45-74	Number of regular clients aged 45 to 74 years who have had all CVD risk factors recorded (smoking status, diabetes, systolic blood pressure, total cholesterol, HDL cholesterol, age and sex)	Total number of regular clients aged between 45 and 74 years	Every 2 years
	134	Department of Health, 2020	Australia	No existing RF	Lifestyle monitoring (smoking)	Record of lifestyle risk factors	Process	>15	Recording of regular clients who smoking status : current smoker, ex-smoker or never smoked	All regular clients	Every 12 months
	135	Department of Health, 2020	Australia	No existing RF	Lifestyle monitoring (Alcohol)	Record of lifestyle risk factors	Process	>15	The number of regular clients aged 15 and over who have had their alcohol consumption recorded	The total number of regular clients who are aged 15 and over	Every 2 years
	136	Department of Health, 2020	Australia	No existing RF	Lifestyle advice (immunisation)	Record of lifestyle risk factors	Process	≥65	The number of regular clients aged 65 years and over who are immunised against influenza	The total number of regular clients who are aged 65 years and over	Every 12 months
	137	Egan etl. al., 2018	USA	Hypertension	BP monitoring	Assessment of risk factors	Process	18-85	Record of changes in systolic BP after each therapeutic change	All hypertensive patients	Every 6 and 12 months
	138	Egan etl. al., 2018	USA	Hypertension	BP control	Prescriptions of medications	Process	18-85	Record of antihypertensive medications	All hypertensive patients	Every 6 and 12 months
	139	Egan etl. al., 2018	USA	Hypertension	Lifestyle monitoring (body weight, height, or waist cirumference)	Record of lifestyle risk factors	Process	18-85	Record of baseline height and weight for body mass index (kg/m2)	All hypertensive patients	Every 6 months
	140	Egan etl. al., 2018	USA	Hypertension	BP control	Attainment of risk factor targets	Outcome	18-85	Record of controlled BP (<140/90 mm Hg)	All hypertensive patients	Every 6 and 12 months
	141	Egan etl. al., 2018	USA	Hypertension	BP control	Organisation of care	Structure	18-85	Record of therapeutic inertia index (calculated as the proportion of visits in which no changes were made to the number or dose of antihypertensive medications relative to the number of visits with uncontrolled BP)	All hypertensive patients	Every 6 and 12 months
	142	Feng & Gravelle, 2019	United Kingdom	Diabetes	Lifestyle monitoring (body weight, height, or waist cirumference)	Record of lifestyle risk factors	Process	≥18	Record BMI	All diabetic patients	Not specified
	143	Feng & Gravelle, 2019	United Kingdom	Diabetes	Diabetes prevention	Assessment of risk factors	Process	≥18	Record of blood glucose level	All diabetic patients	Not specified
	144	Feng & Gravelle, 2019	United Kingdom	Diabetes	Diabetes prevention	Assessment of risk factors	Process	≥18	Record of serum creatinine testing	All diabetic patients	Not specified
	145	Feng & Gravelle, 2019	United Kingdom	Diabetes	Lifestyle advice (smoking)	Referral/ Record of lifestyle risk factors	Process	All	Record of smoking cessation advice or referral to a specialist	All diabetic patients	Every 12 months
	146	Feng & Gravelle, 2019	United Kingdom	Diabetes	Lifestyle monitoring (smoking)	Record of lifestyle risk factors	Process	All	Record of smoking status	All diabetic patients	Every 12 months
	147	Fleetcroft et. al., 2012	United Kingdom	Diabetes	Dyslipidaemia management	Attainment of risk factor targets	Outcome	All	Achievement of cholesterol targets of a total cholesterol ≤5 mmol/l	All diabetic patients	Every 12 months
	148	Fonseca et. al., 2022	Portugul	Diabetes	Dyslipidaemia management	Attainment of risk factor targets	Outcome	All	Achieved target level of LDL-C <70 mg/dl	All diabetic patients	Not specified
	149	Fonseca et. al., 2022	Portugul	Diabetes	Dyslipidaemia management	Prescriptions of medications	Process	All	Change in lipid-lowering therapy at the time of consultation when LDL-C above the target level was determined	All diabetic patients	Not specified
	150	Fonseca et. al., 2022	Portugul	Diabetes	Diabetes prevention	Assessment of risk factors	Process	All	Record of last HbA1C level	All diabetic patients	Not specified
	151	Fonseca et. al., 2022	Portugul	Diabetes	Dyslipidaemia prevention	Assessment of risk factors	Process	All	Record of last LDL-C level	All diabetic patients	Not specified
	152	Fonseca et. al., 2022	Portugul	Diabetes	Dyslipidaemia management	Attainment of risk factor targets	Outcome	All	Scheduling of a reassessment consultation and monitoring of lipid parameters if target LDL-C level was not achieved	All diabetic patients	Every 3 months
	153	Furthauer et. al., 2013	Austria	Atrial fibrillation	AF management	Prescriptions of medications	Process	All	Record of oral anticoagulation for atrial fibrillation	All patients with AF	Not specified
	154	Furthauer et. al., 2013	Austria	Diabetes	BP control	Prescriptions of medications	Process	All	Inhibitors of the renin-angiotensin-aldosterone system (RAAS; ACE-I or ARB or Renin-Inhibitors [RI]), calcium channel blockers, β-blockers or thiazides or a combination of these drugs for Arterial hypertension with BP above target (systolic BP >140 mmHg in multiple or 24 h-measurements or >160 mmHg in single measurement)	All diabetic patients	Not specified
	155	Furthauer et. al., 2013	Austria	Diabetes	Diabetes management	Prescriptions of medications	Process	All	Record of Metformin for Diabetes mellitus type 2 (HbA1c >53 mmol/mol (7%))	All diabetic patients	Not specified
	156	Harris et. al., 2012	Australia	Risk of CVD	Dyslipidaemia management	Attainment of risk factor targets	Outcome	40-64	Record of blood lipid levels i) TC (at risk, > 4 mmol/L); ii) high-density lipoprotein cholesterol (at risk, < 1 mmol/L); iii) LDL cholesterol (at risk, > 2 mmol/L); & iv) triglycerides (at risk, > 1.5 mmol/L)	All patients at risk of CVD	Every 12 months
	157	Harris et. al., 2012	Australia	Risk of CVD	Lifestyle monitoring (Physical activity)	Record of lifestyle risk factors	Process	40-64	Record of physical activity level, which combined assessment of duration of vigorous and moderate physical activity (score range, 0–8; at risk, < 4).	All patients at risk of CVD	Every 12 months
	158	Harris et. al., 2012	Australia	Risk of CVD	Diabetes prevention	Assessment of risk factors	Process	40-64	Record of a history of gestational diabetes mellitus, or impaired glucose tolerance or impaired fasting glycaemia	All patients at risk of CVD	Every 12 months
	159	Harris et. al., 2012	Australia	Risk of CVD	Lifestyle monitoring (Alcohol)	Record of lifestyle risk factors	Process	40-64	Record of alcohol consumption (at risk, > 2 standard drinks per day)	All patients at risk of CVD	Every 12 months
	160	Harris et. al., 2012	Australia	Risk of CVD	Lifestyle monitoring (body weight, height, or waist cirumference)	Record of lifestyle risk factors	Process	≥40	Record of BMI (at risk, 25 kg/m2)	All patients at risk of CVD	Every 12 months
	161	Harris et. al., 2012	Australia	Risk of CVD	BP monitoring	Assessment of risk factors	Process	40-64	Record of BP (at risk, > 135/85 mmHg)	All patients at risk of CVD	Every 12 months
	162	Harris et. al., 2012	Australia	Risk of CVD	Lifestyle monitoring (smoking)	Record of lifestyle risk factors	Process	40-64	Record of current smoking status	All patients at risk of CVD	Every 12 months
	163	Harris et. al., 2012	Australia	Risk of CVD	Diabetes prevention	Assessment of risk factors	Process	40-64	Record of fasting blood sugar (at risk, 5.5–6.9 mmol/L)	All patients at risk of CVD	Every 12 months
	164	Harris et. al., 2012	Australia	Risk of CVD	Diabetes prevention	Assessment of risk factors	Process	40-64	Record of oral glucose tolerance test was recommended for 5.5–6.9 mmol/L, at risk patients	All patients at isk of CVD	Every 12 months
	165	Harris et. al., 2012	Australia	Risk of CVD	Lifestyle monitoring (fruit and vegetables)	Record of lifestyle risk factors	Process	40-64	Record of serves of fruit and vegetables per day (at risk, < 7 serves per day)	All patients at risk of CVD	Every 12 months
	166	Harris et. al., 2012	Australia	Risk of CVD	Lifestyle monitoring (body weight, height, or waist cirumference)	Record of lifestyle risk factors	Process	40-64	Record of waist circumference > 102 cm in males or > 88 cm in females	All patients at risk of CVD	Every 12 months
	167	Harris et. al., 2015	Australia	No existing RF	Global assessment	Global risk assessment	Process	45-69	Record of absolute cardiovascular disease risk	All patients	Not specified
	168	Harris et. al., 2015	Australia	No existing RF	Lifestyle monitoring (alcohol)	Record of lifestyle risk factors	Process	40-69	Record of alcohol use	All patients	Not specified
	169	Harris et. al., 2015	Australia	No existing RF	Lifestyle monitoring (body weight, height, or waist cirumference)	Record of lifestyle risk factors	Process	40-69	Record of BMI	All patients	Not specified
	170	Harris et. al., 2015	Australia	No existing RF	Lifestyle monitoring (diet)	Record of lifestyle risk factors	Process	40-69	Record of diet	All patients	Not specified
	171	Harris et. al., 2015	Australia	No existing RF	Diabetes prevention	Assessment of risk factors	Process	45-69	Record of fasting blood glucose	All patients	Not specified
	172	Harris et. al., 2015	Australia	No existing RF	Dyslipidaemia prevention	Assessment of risk factors	Process	45-69	Record of lipids (total cholesterol, high-density lipoprotein, low-density lipoprotein, triglycerides)	All patients	Not specified
	173	Harris et. al., 2015	Australia	No existing RF	Lifestyle monitoring (Physical activity)	Record of lifestyle risk factors	Process	40-69	Record of physical activity	All patients	Not specified
	174	Harris et. al., 2015	Australia	No existing RF	Lifestyle monitoring (smoking)	Record of lifestyle risk factors	Process	40-69	Record of smoking status (current)	All patients	Not specified
	175	Harris et. al., 2015	Australia	No existing RF	BP monitoring	Assessment of risk factors	Process	40-69	Record of systolic and diastolic BP	All patients	Not specified
	176	Harris et. al., 2015	Australia	No existing RF	Lifestyle monitoring (body weight, height, or waist cirumference)	Record of lifestyle risk factors	Process	40-69	Record of waist circumference	All patients	Not specified
	177	Honeyford et.al., 2013	United Kingdom	CHD, stroke or TIA, hypertension, diabetes, COPD or asthma	Lifestyle advice (smoking)	Record of lifestyle advice	Process	>65; male	The percentage of patients with any of any combination of the following condition: CHD, stroke or TIA, hypertension, diabetes, COPD or asthma, who smoke and whose notes contain a record that smoking cessation advice or referral to a specialist service, where available, has been offered within the previous 15 months	All patients with any of these condition : CHD, stroke or TIA, hypertension, diabetes, COPD or asthma,	Every 15 months
	178	Honeyford et.al., 2013	United Kingdom	Diabetes	Diabetes prevention	Attainment of risk factor targets	Outcome	>65; male	Record of last HbA1C is ≤7.5 (or equivalent test/reference range depending on laboratory)	All diabetic patients	Every 12 months
	179	Honeyford et.al., 2013	United Kingdom	Diabetes	BP control	Attainment of risk factor targets	Outcome	>65; male	Record of last BP reading is ≤145/85 mm Hg	All diabetic patients	Not specified
	180	Honeyford et.al., 2013	United Kingdom	Diabetes	Dyslipidaemia management	Attainment of risk factor targets	Outcome	>65; male	Record of measured total cholesterol level is ≤5 mmol/L	All diabetic patients	Every 12 months
	181	Honeyford et.al., 2013	United Kingdom	Hypertension	BP control	Attainment of risk factor targets	Outcome	≥18	Record of last BP reading is ≤150/90 mm Hg	All hypertensive patients	Every 9 months
	182	Huber et. al., 2020	Switzerland	Diabetes	Diabetes prevention	Attainment of risk factor targets	Outcome	≥18	Number of persons with the PCG “diabetes mellitus” and with ≥1 control of kidney per year	Number of persons with the PCG “diabetes mellitus”	Every 12 months
	183	Huber et. al., 2020	Switzerland	Risk of CVD	Medication management	Prescriptions of medications	Process	≥65	Number of persons aged ≥65 years with >5 different medication prescriptions (within one quarter) per year	Number of persons aged ≥65 years with ≥1 drug prescription	Every 12 months
	184	Huber et. al., 2020	Switzerland	Risk of CVD	Lifestyle advice (immunisation)	Record of lifestyle advice	Process	≥65	Record of influenza vaccination	Number of persons aged ≥65 years	Every 12 months
	185	Karnad et. al., 2018	Multi-country	No existing RF	AF monitoring	Assessment of risk factors	Process	≥65	Screened for atrial fibrillation by pulse palpation or electrocardiogram in clinical practice who were not already being monitored for atrial fibrillation	All patients	Every 2 weeks
	186	Karnad et. al., 2018	Multi-country	No existing RF	BP monitoring	Assessment of risk factors	Process	≥40	Screened for BP in clinical practice who were not already being monitored for hypertension	All patients	Every 2 weeks
	187	Karunaratne et. al., 2013	United Kingdom	CKD	BP control	Attainment of risk factor targets	Outcome	≥18	Record of BP ≤140/85 mmHg in the register	All CKD patients	Every 12 months
	188	Karunaratne et. al., 2013	United Kingdom	CKD	BP monitoring	Assessment of risk factors	Process	≥18	Record of BP in the register	All CKD patients	Every 12 months
	189	Karunaratne et. al., 2013	United Kingdom	CKD	BP control	Prescriptions of medications	Process	≥18	Record of treated with angiotensin-converting enzyme inhibitor (ACE-I) or ARB	All hypertensive patients	Not specified
	190	Karunaratne et. al., 2013	United Kingdom	CKD	BP control	Prescriptions of medications	Process	≥18	Record of treated with angiotensin-converting enzyme inhibitor (ACE-I) or ARB	All patients with hypertension and proteinuria	Not specified
	191	Karunaratne et. al., 2013	United Kingdom	CKD	Diabetes prevention	Assessment of risk factors	Process	≥18	Record of urine albumin: creatinine ratio (or protein: creatinine ratio) test	All CKD patients	Every 12 months
	192	Khanji et. al., 2019	Canada	High risk of CVD	Diabetes prevention	Organisation of care	Structure	≥18	Blood glucose diary completed	All patients at high risk of CVD	Not specified
	193	Khanji et. al., 2019	Canada	High risk of CVD	Diabetes management	Assessment of risk factors	Process	≥18	Blood glucose or HbA1c measurements as recommended in the guidelines	All patients at high risk of CVD	Not specified
	194	Khanji et. al., 2019	Canada	High risk of CVD	BP monitoring	Organisation of care	Structure	≥18	BP diary completed	All patients at high risk of CVD	Not specified
	195	Khanji et. al., 2019	Canada	High risk of CVD	BP monitoring	Assessment of risk factors	Process	≥18	BP measurements as recommended in guidelines	All patients at high risk of CVD	1 - 12 months
	196	Khanji et. al., 2019	Canada	High risk of CVD	BP control	Attainment of risk factor targets	Outcome	≥18	BP target(s) achieved	All patients at high risk of CVD	Not specified
	197	Khanji et. al., 2019	Canada	High risk of CVD	BP control	Prescriptions of medications	Process	≥18	Change in BP medication by a clinician if BP >140/90 or >130/80 and diabetes or kidney disease	All patients at high risk of CVD	Not specified
	198	Khanji et. al., 2019	Canada	High risk of CVD	BP control	Prescriptions of medications	Process	≥18	Change in BP treatment plan(Medication or lifestyle changes and/or re-assessment plan) if BP >140/90 or >130/80 and diabetes or kidney disease	All patients at high risk of CVD	Not specified
	199	Khanji et. al., 2019	Canada	High risk of CVD	Diabetes management	Prescriptions of medications	Process	≥18	Change in diabetes medication by a clinician if HbA1c >7% or fasting plasma glucose >7 mmol/L	All patients at high risk of CVD	Not specified
	200	Khanji et. al., 2019	Canada	High risk of CVD	Diabetes management	Prescriptions of medications	Process	≥18	Change in diabetes treatment plan if HbA1c >7% or fasting plasma glucose >7 mmol/L	All patients at high risk of CVD	Not specified
	201	Khanji et. al., 2019	Canada	High risk of CVD	Dyslipidaemia management	Prescriptions of medications	Process	≥18	Change in lipid-lowering medication by a clinician if LDL-C ≥2 mmol/L or apo B ≥0.8 g/L	All patients at high risk of CVD	Not specified
	202	Khanji et. al., 2019	Canada	High risk of CVD	Dyslipidaemia management	Prescriptions of medications	Process	≥18	Change in lipid-lowering treatment plan if LDL-C ≥2 mmol/L or apo B ≥0.8 g/L	All patients at high risk of CVD	Not specified
	203	Khanji et. al., 2019	Canada	High risk of CVD	Diabetes management	Risk communication/advice	Process	≥18	Education on self-management for diabetes	All patients at high risk of CVD	Not specified
	204	Khanji et. al., 2019	Canada	High risk of CVD	Diabetes management	Risk communication/advice	Process	≥18	Education on self-management for diabetes received	All patients at high risk of CVD	Not specified
	205	Khanji et. al., 2019	Canada	High risk of CVD	Diabetes management	Assessment of risk factors	Process	≥18	Foot exam completed by a nurse	All patients at high risk of CVD	Not specified
	206	Khanji et. al., 2019	Canada	High risk of CVD	Diabetes management	Attainment of risk factor targets	Outcome	≥18	HbA1c or blood glucose target(s)	All patients at high risk of CVD	Not specified
	207	Khanji et. al., 2019	Canada	High risk of CVD	Diabetes management	Risk communication/advice	Process	≥18	Instructions for home blood glucose monitoring	All patients at high risk of CVD	Not specified
	208	Khanji et. al., 2019	Canada	High risk of CVD	Diabetes management	Risk communication/advice	Process	≥18	Instructions for home blood glucose monitoring received	All patients at high risk of CVD	Not specified
	209	Khanji et. al., 2019	Canada	High risk of CVD	BP monitoring	Risk communication/advice	Process	≥18	Instructions for home BP monitoring	All patients at high risk of CVD	Not specified
	210	Khanji et. al., 2019	Canada	High risk of CVD	BP monitoring	Risk communication/advice	Process	≥18	Instructions for home BP monitoring received	All patients at high risk of CVD	Not specified
	211	Khanji et. al., 2019	Canada	High risk of CVD	Dyslipidaemia management	Attainment of risk factor targets	Outcome	≥18	LDL-C target(s) achieved	All patients at high risk of CVD	Not specified
	212	Khanji et. al., 2019	Canada	High risk of CVD	BP control	Risk communication/advice	Process	≥18	Pharmaceutical opinion on BP medication	All patients at high risk of CVD	Not specified
	213	Khanji et. al., 2019	Canada	High risk of CVD	BP control	Risk communication/advice	Process	≥18	Pharmaceutical opinion on BP medication if the adherence to pharmacological treatment is sub-optimal (<80% or >120%)	All patients at high risk of CVD	Not specified
	214	Khanji et. al., 2019	Canada	High risk of CVD	Diabetes management	Risk communication/advice	Process	≥18	Pharmaceutical opinion on diabetes medication if the adherence to pharmacological treatment is sub-optimal (<80% or >120%)	All patients at high risk of CVD	Not specified
	215	Khanji et. al., 2019	Canada	High risk of CVD	Diabetes management	Risk communication/advice	Process	≥18	Pharmaceutical opinion on diabetes treatment	All patients at high risk of CVD	Not specified
	216	Khanji et. al., 2019	Canada	High risk of CVD	Dyslipidaemia management	Risk communication/advice	Process	≥18	Pharmaceutical opinion on lipid lowering treatment	All patients at high risk of CVD	Not specified
	217	Khanji et. al., 2019	Canada	High risk of CVD	Dyslipidaemia management	Risk communication/advice	Process	≥18	Pharmaceutical opinion on lipid-lowering medication if the adherence to pharmacological treatment is sub-optimal (<80% or >120%)	All patients at high risk of CVD	Not specified
	218	Khanji et. al., 2019	Canada	High risk of CVD	Diabetes management	Assessment of risk factors	Process	≥18	Recommendation for a foot exam by a nurse	All patients at high risk of CVD	Not specified
	219	Khanji et. al., 2019	Canada	High risk of CVD	Diabetes management	Assessment of risk factors	Process	≥18	Recommendation for a retina examination	All patients at high risk of CVD	Every 2 years
	220	Khanji et. al., 2019	Canada	High risk of CVD	Diabetes management	Organisation of care	Structure	≥18	Recommendation for blood glucose diary	All patients at high risk of CVD	Not specified
	221	Khanji et. al., 2019	Canada	High risk of CVD	BP monitoring	Organisation of care	Structure	≥18	Recommendation for BP diary	All patients at high risk of CVD	Not specified
	222	Khanji et. al., 2019	Canada	High risk of CVD	Diabetes management	Assessment of risk factors	Process	≥18	Retina examination	All patients at high risk of CVD	Every 2 years
	223	Khanji et. al., 2019	Canada	Moderate to high risk of CVD	Lifestyle advice (alcohol)	Record of lifestyle advice	Process	≥18	Alcohol consumption target(s)	All patients at moderate or high risk of CVD	Not specified
	224	Khanji et. al., 2019	Canada	Moderate to high risk of CVD	Lifestyle advice (physical activity)	Record of lifestyle advice	Process	≥18	Physical activity target(s)	All patients at moderate or high risk of CVD	Not specified
	225	Khanji et. al., 2019	Canada	Moderate to high risk of CVD	Lifestyle advice (physical activity)	Record of lifestyle advice	Process	≥18	Recommendation for lifestyle changes to increase physical activity	All patients at moderate or high risk of CVD	Not specified
	226	Khanji et. al., 2019	Canada	Moderate to high risk of CVD	Lifestyle advice (alcohol)	Record of lifestyle advice	Process	≥18	Recommendation for lifestyle changes to reduce alcohol consumption	All patients at moderate or high risk of CVD	Not specified
	227	Khanji et. al., 2019	Canada	Moderate to high risk of CVD	Lifestyle advice (healthy eating)	Record of lifestyle advice	Process	≥18	Recommendation for lifestyle changes to reduce fat and cholesterol intake	All patients at moderate or high risk of CVD	Not specified
	228	Khanji et. al., 2019	Canada	Moderate to high risk of CVD	Lifestyle advice (salt intake)	Record of lifestyle advice	Process	≥18	Recommendation for lifestyle changes to reduce sodium intake	All patients at moderate or high risk of CVD	Not specified
	229	Khanji et. al., 2019	Canada	Moderate to high risk of CVD	Lifestyle advice (stress)	Record of lifestyle advice	Process	≥18	Recommendation for lifestyle changes to reduce stress	All patients at moderate or high risk of CVD	Not specified
	230	Khanji et. al., 2019	Canada	Moderate to high risk of CVD	Lifestyle monitoring (body weight, height, or waist cirumference)	Record of lifestyle advice	Process	≥18	Recommendation for lifestyle changes to reduce weight and/or waist circumference	All patients at moderate or high risk of CVD	Not specified
	231	Khanji et. al., 2019	Canada	Moderate to high risk of CVD	Lifestyle advice (smoking)	Record of lifestyle advice	Process	≥18	Recommendations for lifestyle changes to stop smoking	All patients at moderate or high risk of CVD	Not specified
	232	Khanji et. al., 2019	Canada	Moderate to high risk of CVD	Lifestyle monitoring (alcohol)	Record of lifestyle risk factors	Process	≥18	Record of alcohol consumption	All patients at moderate or high risk of CVD	Not specified
	233	Khanji et. al., 2019	Canada	Moderate to high risk of CVD	Lifestyle monitoring (body weight, height, or waist cirumference)	Record of lifestyle risk factors	Process	≥18	Record of body mass index	All patients at moderate or high risk of CVD	Not specified
	234	Khanji et. al., 2019	Canada	Moderate to high risk of CVD	Global assessment	Global risk assessment	Process	≥18	Record of estimated cardiovascular disease risk using Framingham score	All patients at moderate or high risk of CVD	Not specified
	235	Khanji et. al., 2019	Canada	Moderate to high risk of CVD	Lifestyle monitoring (healthy eating)	Record of lifestyle risk factors	Process	≥18	Record of foods rich in fat and cholesterol consumption	All patients at moderate or high risk of CVD	Not specified
	236	Khanji et. al., 2019	Canada	Moderate to high risk of CVD	Lifestyle monitoring (body weight, height, or waist cirumference)	Record of lifestyle risk factors	Process	≥18	Record of height	All patients at moderate or high risk of CVD	Not specified
	237	Khanji et. al., 2019	Canada	Moderate to high risk of CVD	Lifestyle monitoring (physical activity)	Record of lifestyle risk factors	Process	≥18	Record of physical activity intensity level	All patients at moderate or high risk of CVD	Not specified
	238	Khanji et. al., 2019	Canada	Moderate to high risk of CVD	Lifestyle monitoring (salt)	Record of lifestyle risk factors	Process	≥18	Record of salty foods or salt consumption	All patients at moderate or high risk of CVD	Not specified
	239	Khanji et. al., 2019	Canada	Moderate to high risk of CVD	Lifestyle monitoring (smoking)	Record of lifestyle risk factors	Process	≥18	Record of smoking status	All patients at moderate or high risk of CVD	Not specified
	240	Khanji et. al., 2019	Canada	Moderate to high risk of CVD	Lifestyle monitoring (stress)	Record of lifestyle risk factors	Process	≥18	Record of stress intensity level	All patients at moderate or high risk of CVD	Not specified
	241	Khanji et. al., 2019	Canada	Moderate to high risk of CVD	Lifestyle monitoring (body weight, height, or waist cirumference)	Record of lifestyle risk factors	Process	≥18	Record of waist circumference	All patients at moderate or high risk of CVD	Not specified
	242	Khanji et. al., 2019	Canada	Moderate to high risk of CVD	Lifestyle monitoring (body weight, height, or waist cirumference)	Record of lifestyle risk factors	Process	≥18	Record of weight	All patients at moderate or high risk of CVD	Not specified
	243	Khanji et. al., 2019	Canada	Moderate to high risk of CVD	Lifestyle advice (smoking)	Record of lifestyle advice	Process	≥18	Smoking cessation target(s)	All patients at moderate or high risk of CVD	Not specified
	244	Khanji et. al., 2019	Canada	Moderate to high risk of CVD	Lifestyle monitoring (body weight, height, or waist cirumference)	Record of lifestyle advice	Process	≥18	Waist circumference target(s)	All patients at moderate or high risk of CVD	Not specified
	245	Khanji et. al., 2019	Canada	Moderate to high risk of CVD	Lifestyle monitoring (body weight, height, or waist cirumference)	Record of lifestyle advice	Process	≥18	Weight and/or body mass index target(s)	All patients at moderate or high risk of CVD	Not specified
	246	Knierim et al., 2019	USA	No existing RF	BP control	Attainment of risk factor targets	Outcome	All	Record of BP control	All patients	Not specified
	247	Knierim et al., 2019	USA	No existing RF	Dyslipidaemia management	Attainment of risk factor targets	Outcome	All	Record of cholesterol management	All patients	Not specified
	248	Knierim et al., 2019	USA	No existing RF	Lifestyle monitoring (smoking)	Record of lifestyle advice	Process	All	Record of smoking cessation	All patients	Not specified
	249	Knierim et al., 2019	USA	Risk of CVD	Aspirin	Prescriptions of medications	Process	All	Record of prescribing aspirin	All patients	Not specified
	250	Knight et. al., 2012	Australia	Diabetes	Diabetes management	Attainment of risk factor targets	Outcome	All	Number of patients in participating practices with diabetes with a glycated haemoglobin ≤7 mmol/l	All diabetic patients	Not specified
	251	Knight et. al., 2012	Australia	Diabetes	Diabetes prevention	Attainment of risk factor targets	Outcome	All	Number of patients with measured HbA1c ≤7	All diabetic patients	Not specified
	252	Knight et. al., 2012	Australia	Diabetes	Dyslipidaemia management	Attainment of risk factor targets	Outcome	All	Number of patients with measured total cholesterol <4 mmol/litre	All diabetic patients	Not specified
	253	Knight et. al., 2012	Australia	Diabetes	BP control	Attainment of risk factor targets	Outcome	All	Number of patients with recorded BP ≤130/80	All diabetic patients	Not specified
	254	Knight et. al., 2012	Australia	Diabetes	Service Delivery	Organisation of care	Structure	All	Patients with diabetes service incentivent payment claimed	All diabetic patients	Not specified
	255	Knight et. al., 2012	Australia	No existing RF	Service delivery	Organisation of care	Structure	NA	The number of days until the GP’s 3rd available appointment.	All patients	Not specified
	256	Knight et. al., 2012	Australia	No existing RF	Care plan	Risk communication/advice	Process	All	Number of patients with a care plan documented	All patients	Not specified
	257	Kontopantelis et. al., 2014	United Kingdom	Diabetes	Lifestyle monitoring (body weight, height, or waist cirumference)	Record of lifestyle risk factors	Process	All	Patients with diabetes with a record of body mass index	All diabetic patients	Not specified
	258	Kontopantelis et. al., 2014	United Kingdom	Diabetes	Diabetes prevention	Assessment of risk factors	Process	All	Patients with diabetes with a record of serum creatinine	All diabetic patients	Not specified
	259	Kontopantelis et. al., 2014	United Kingdom	Diabetes	BP monitoring	Assessment of risk factors	Process	All	Record of BP	All diabetic patients	Not specified
	260	Kontopantelis et. al., 2014	United Kingdom	Diabetes	BP control	Attainment of risk factor targets	Outcome	All	Record of BP ≤145/85 mm Hg	All diabetic patients	Not specified
	261	Kontopantelis et. al., 2014	United Kingdom	Diabetes	Diabetes prevention	Assessment of risk factors	Process	All	Record of HbA1c	All diabetic patients	Not specified
	262	Kontopantelis et. al., 2014	United Kingdom	Diabetes	Diabetes management	Attainment of risk factor targets	Outcome	All	Record of HbA1c ≤7.5	All diabetic patients	Not specified
	263	Kontopantelis et. al., 2014	United Kingdom	Diabetes	Lifestyle advice (immunisation)	Record of lifestyle advice	Process	All	Record of immunised against influenza	All diabetic patients	Not specified
	264	Kontopantelis et. al., 2014	United Kingdom	Diabetes	Dyslipidaemia management	Attainment of risk factor targets	Outcome	All	Record of last total cholesterol was <5 mmol/l	All diabetic patients	Not specified
	265	Kontopantelis et. al., 2014	United Kingdom	Diabetes	Dyslipidaemia prevention	Assessment of risk factors	Process	All	Record of total cholesterol	All diabetic patients	Not specified
	266	Kontopantelis et. al., 2014	United Kingdom	Hypertension	BP monitoring	Assessment of risk factors	Process	≥18	Record of BP	All hypertensive patients	Not specified
	267	Kontopantelis et. al., 2014	United Kingdom	Hypertension	BP control	Attainment of risk factor targets	Outcome	≥18	Record of BP ≤150/90 mm Hg	All hypertensive patients	Not specified
	268	Kontopantelis et. al., 2014	United Kingdom	Hypertension	Lifestyle monitoring (smoking)	Record of lifestyle risk factors	Process	≥18	Record of smoking status	All hypertensive patients	Not specified
	269	Lager et. al., 2012	United Kingdom	TIA	Lifestyle monitoring (multiple risk factors)	Record of lifestyle risk factors	Process	≥18	Documented smoking status; Dietary advice; Exercise advice; BMI; Smokers have been given cessation advice; Overweight (BMI≥25) and obese (BMI≥30) patients have been given weight loss advice (dietary or exercise advice)	All TIA patients	Every 12 months
	270	Lager et. al., 2012	United Kingdom	TIA	BP control	Prescriptions of medications	Process	≥18	Record of antihypertensives are prescribed if BP >130/80: angiotensin-converting enzyme (ACE) inhibitor or , angiotensin receptor blocker (ARB) or calcium channel blocker (CCB) or thiazide-type diuretic	All TIA patients	Not specified
	271	Lager et. al., 2012	United Kingdom	TIA	Medication management	Prescriptions of medications	Process	≥18	Record of antithrombotics are prescribed: aspirin and dipyridamole, aspirin alone, clopidogrel or anticoagulation	All TIA patients	Not specified
	272	Lager et. al., 2012	United Kingdom	TIA	BP monitoring	Assessment of risk factors	Process	≥18	Record of BP	All TIA patients	Every 12 months
	273	Lager et. al., 2012	United Kingdom	TIA	Management of multiple risk factors	Attainment of risk factor targets	Outcome	≥18	Record of combined risk factor control: most recent BP ≥130/80 mm Hg and most recent total cholesterol <4.0 mmol/l and most recent LDL <2.0 mmol/l and antithrombotics are prescribed	All TIA patients	Not specified
	274	Lager et. al., 2012	United Kingdom	TIA	Medication management	Prescriptions of medications	Process	≥18	Prescribed an antihypertensive, a statin and an antithrombotic	All TIA patients	Not specified
	275	Lager et. al., 2012	United Kingdom	TIA	Dyslipidaemia prevention	Assessment of risk factors	Process	≥18	Record of LDL	All TIA patients	Every 12 months
	276	Lager et. al., 2012	United Kingdom	TIA	BP control	Attainment of risk factor targets	Outcome	≥18	Record of most recent BP ≤130/80 mm Hg	All TIA patients	Not specified
	277	Lager et. al., 2012	United Kingdom	TIA	Dyslipidaemia management	Attainment of risk factor targets	Outcome	≥18	Record of most recent LDL <2 mmol/l	All TIA patients	Not specified
	278	Lager et. al., 2012	United Kingdom	TIA	Dyslipidaemia management	Attainment of risk factor targets	Outcome	≥18	Record of most recent total cholesterol <4 mmol/l	All TIA patients	Not specified
	279	Lager et. al., 2012	United Kingdom	TIA	Dyslipidaemia management	Attainment of risk factor targets	Outcome	≥18	Record of most recent total cholesterol <4.0 mmol/l or 25% reduction in total cholesterol, whichever achieves the lowest absolute value	All TIA patients	Not specified
	280	Lager et. al., 2012	United Kingdom	TIA	Dyslipidaemia management	Attainment of risk factor targets	Outcome	≥18	Record of recent total cholesterol <4.0 mmol/l and most recent LDL <2.0 mmol/l	All TIA patients	Not specified
	281	Lager et. al., 2012	United Kingdom	TIA	Dyslipidaemia management	Prescriptions of medications	Process	≥18	Record of statins are prescribed if total cholesterol >3.5 mmol/l or LDL >2.5 mmol/l (i.e., both measured)	All TIA patients	Not specified
	282	Lager et. al., 2012	United Kingdom	TIA	Dyslipidaemia prevention	Assessment of risk factors	Process	≥18	Record of total cholesterol	All TIA patients	Every 12 months
	283	Lager et. al., 2012	United Kingdom	TIA	Dyslipidaemia prevention	Assessment of risk factors	Process	≥18	Record of total cholesterol and LDL	All TIA patients	Every 12 months
	284	Liddy et. al., 2012	Canada	CKD	BP monitoring	Assessment of risk factors	Process	≥18	Record of 2 BP measures	All CKD patients	Not specified
	285	Liddy et. al., 2012	Canada	CKD	Diabetes prevention	Assessment of risk factors	Process	≥18	Record of albumin-to-creatinine ratio (ACR)	All CKD patients	Not specified
	286	Liddy et. al., 2012	Canada	CKD	Dyslipidaemia prevention	Assessment of risk factors	Process	≥18	Record of lipid profile	All CKD patients	Not specified
	287	Liddy et. al., 2012	Canada	Diabetes	BP monitoring	Assessment of risk factors	Process	≥18	Record of 2 BP measures	All diabetic patients	Not specified
	288	Liddy et. al., 2012	Canada	Diabetes	Diabetes prevention	Assessment of risk factors	Process	≥18	Record of 2 haemoglobin A1c tests	All diabetic patients	Not specified
	289	Liddy et. al., 2012	Canada	Diabetes	Diabetes prevention	Assessment of risk factors	Process	≥18	Record of albumin-to-creatinine ratio (ACR)	All diabetic patients	Not specified
	290	Liddy et. al., 2012	Canada	Diabetes	Diabetes prevention	Assessment of risk factors	Process	≥18	Record of estimated glomerular filtration rate (eGFR)	All diabetic patients	Not specified
	291	Liddy et. al., 2012	Canada	Diabetes	Diabetes management	Prescriptions of medications	Process	≥18	Record of glycaemic control medication	All diabetic patients	Not specified
	292	Liddy et. al., 2012	Canada	Diabetes	Dyslipidaemia prevention	Assessment of risk factors	Process	≥18	Record of lipid profile	All diabetic patients	Not specified
	293	Liddy et. al., 2012	Canada	High risk of CVD	Dyslipidaemia management	Prescriptions of medications	Process	≥18	Record of lipid lowering medication	All patients at high risk of CVD	Not specified
	294	Liddy et. al., 2012	Canada	High risk of CVD	Dyslipidaemia prevention	Assessment of risk factors	Process	≥18	Record of lipid profile	All patients at high risk of CVD	Not specified
	295	Liddy et. al., 2012	Canada	High risk of CVD	Referral	Referral	Process	≥18	Record of referral to dietician or weight loss program	All obese patients	Not specified
	296	Liddy et. al., 2012	Canada	High risk of CVD	Lifestyle monitoring (body weight, height, or waist cirumference)	Record of lifestyle risk factors	Process	≥18	Record of waist circumference	All obese patients	Not specified
	297	Liddy et. al., 2012	Canada	Hypertension	BP monitoring	Assessment of risk factors	Process	≥18	Record of 2 BP measures	All hypertensive patients	Not specified
	298	Liddy et. al., 2012	Canada	Hypertension	BP control	Prescriptions of medications	Process	≥18	Record of anti-hypertensive medication	All hypertensive patients	Not specified
	299	Liddy et. al., 2012	Canada	Smokers	Lifestyle advice (smoking)	Record of lifestyle advice	Process	≥18	Record of smoking cessation counselling	All smoker patients	Not specified
	300	Liddy et. al., 2012	Canada	Smokers	Lifestyle advice (smoking)	Prescriptions of medications	Process	≥18	Record of smoking cessation drug prescribed	All smoker patients	Not specified
	301	Liddy et. al., 2012	Canada	Smokers	Referral	Referral	Process	≥18	Record referral to smoking cessation program	All smoker patients	Not specified
	302	Linder et. al., 2019	USA	Diabetes	Dyslipidaemia management	Attainment of risk factor targets	Outcome	≥18	With a fasting or direct low-density lipoprotein cholesterol level ≥190 mg/dL	All diabetic patients	Not specified
	303	Linder et. al., 2019	USA	Diabetes	Dyslipidaemia management	Prescriptions of medications	Process	≥18	With a fasting or direct low-density lipoprotein cholesterol level 70-189 mg/dL, who were prescribed or are already on statin medication therapy	All diabetic patients	Every 12 months
	304	Linder et. al., 2019	USA	Hypertension	BP control	Attainment of risk factor targets	Outcome	18-85	Record of controlled BP (<140/90 mm Hg)	All hypertensive patients	Not specified
	305	Linder et. al., 2019	USA	No existing RF	History of CVD	Assessment of risk factors	Process	≥18	Previously diagnosed with or currently have an active diagnosis of clinical atherosclerotic cardiovascular disease	All patients	Not specified
	306	Linder et. al., 2019	USA	No existing RF	Lifestyle advice (smoking)	Record of lifestyle advice	Process	≥18	Screened for tobacco use ≥1 times and who received cessation counselling intervention if identified as a tobacco user	All patients	Every 2 years
	307	Ludt et. al., 2013	Multi-country	Diabetes	M&E and Surveillance	Organisation of care	Structure	NA	Use a system for recalling patients with diabetes	All practices	Not specified
	308	Ludt et. al., 2013	Multi-country	High risk of CVD	Lifestyle advice (healthy eating)	Record of lifestyle advice	Process	All	Advice for healthy diet	All patients at high risk of CVD	Every 12 months
	309	Ludt et. al., 2013	Multi-country	High risk of CVD	Lifestyle advice (physical activity)	Record of lifestyle advice	Process	All	Advice for physical activity	All patients at high risk of CVD	Every 12 months
	310	Ludt et. al., 2013	Multi-country	High risk of CVD	Lifestyle advice (smoking)	Record of lifestyle advice	Process	All	Advice for smokers to quit smoking	All patients at high risk of CVD	Every 12 months
	311	Ludt et. al., 2013	Multi-country	High risk of CVD	BP control	Attainment of risk factor targets	Outcome	All	Control of BP (mean BP level of maximal 3 measures ≤140/90 mmHg)	All patients at high risk of CVD	Not specified
	312	Ludt et. al., 2013	Multi-country	High risk of CVD	Dyslipidaemia management	Attainment of risk factor targets	Outcome	All	Control of total cholesterol level ( ≤5 mmol/l)	All patients at high risk of CVD	Not specified
	313	Ludt et. al., 2013	Multi-country	High risk of CVD	Diabetes prevention	Assessment of risk factors	Process	All	Record of blood glucose (random or fasting)	All patients at high risk of CVD	Every 12 months
	314	Ludt et. al., 2013	Multi-country	High risk of CVD	Lifestyle monitoring (body weight, height, or waist cirumference)	Record of lifestyle risk factors	Process	All	Record of BMI or weight	All patients at high risk of CVD	Every 12 months
	315	Ludt et. al., 2013	Multi-country	High risk of CVD	BP monitoring	Assessment of risk factors	Process	All	Record of BP	All patients at high risk of CVD	Every 12 months
	316	Ludt et. al., 2013	Multi-country	High risk of CVD	Dyslipidaemia prevention	Assessment of risk factors	Process	All	Record of cholesterol	All patients at high risk of CVD	Every 12 months
	317	Ludt et. al., 2013	Multi-country	High risk of CVD	Lifestyle monitoring (physical activity)	Record of lifestyle risk factors	Process	All	Record of physical activity	All patients at high risk of CVD	Every 12 months
	318	Ludt et. al., 2013	Multi-country	High risk of CVD	Lifestyle monitoring (smoking)	Record of lifestyle risk factors	Process	All	Record of smoking status	All patients at high risk of CVD	Every 12 months
	319	Ludt et. al., 2013	Multi-country	Hypertension	M&E and Surveillance	Organisation of care	Structure	≥18	Use a system for recalling patients with hypertension	All practices	Not specified
	320	Ludt et. al., 2013	Multi-country	No existing RF	M&E and Surveillance	Organisation of care	Structure	NA	≥1 team meeting about quality improvement relating to CVD	All practices	Not specified
	321	Ludt et. al., 2013	Multi-country	No existing RF	Service delivery	Organisation of care	Structure	NA	An up-to-date directory of prevention activities/organisations available locally (e.g. gyms, walking groups, weight-watchers etc.)	All practices	Not specified
	322	Ludt et. al., 2013	Multi-country	No existing RF	M&E and Surveillance	Organisation of care	Structure	NA	Computer used for creating medication prescriptions	All practices	Not specified
	323	Ludt et. al., 2013	Multi-country	No existing RF	M&E and Surveillance	Organisation of care	Structure	NA	Critical incident register	All practices	Not specified
	324	Ludt et. al., 2013	Multi-country	No existing RF	M&E and Surveillance	Organisation of care	Structure	NA	CVD risk advice (e.g. about modifiable risk factors such as diet and exercise) integrated with the patient medical record system	All practices	Not specified
	325	Ludt et. al., 2013	Multi-country	No existing RF	M&E and Surveillance	Organisation of care	Structure	NA	CVD risk assessment tool integrated with the patient medical record system (e.g. so that the CVD event risk score is entered directly in to the patient’s medical record)	All practices	Not specified
	326	Ludt et. al., 2013	Multi-country	No existing RF	M&E and Surveillance	Organisation of care	Structure	NA	Doctors have direct access to medical guidelines (either on paper or electronic) in their treatment rooms	All practices	Not specified
	327	Ludt et. al., 2013	Multi-country	No existing RF	Service delivery	Organisation of care	Structure	NA	Nurses attend ≥1 training/continuing medical education event on CVD	All practices	Every 5 years
	328	Ludt et. al., 2013	Multi-country	No existing RF	Service delivery	Organisation of care	Structure	NA	Nurses take part in local/community campaigns or actions on CVD risk prevention (e.g. stop smoking campaigns, fun-runs etc.)	All practices	Not specified
	329	Ludt et. al., 2013	Multi-country	No existing RF	Lifestyle advice	Record of lifestyle advice	Process	NA	Offer regularly two or many consultations to provide advice on patients’ lifestyle	All practices	Not specified
	330	Ludt et. al., 2013	Multi-country	No existing RF	Service delivery	Organisation of care	Structure	NA	Participate in public health care programmes on life style (physical exercise, stop smoking)	All practices	Not specified
	331	Ludt et. al., 2013	Multi-country	Smokers	Service delivery	Organisation of care	Structure	NA	Procedure for smoking cessation (e.g. Minimal Intervention Strategy)	All practices	Not specified
	332	Ludt et. al., 2013	Multi-country	No existing RF	M&E and Surveillance	Organisation of care	Structure	NA	Procedure for the management of patient information in relation to detailed examination results and the documentation of measures that were taken (e.g., blood examinations)	All practices	Not specified
	333	Ludt et. al., 2013	Multi-country	No existing RF	M&E and Surveillance	Organisation of care	Structure	NA	Procedure for the management of patient information in relation to the review of detailed examination results by the doctor (in terms of outgoing needs)	All practices	Not specified
	334	Ludt et. al., 2013	Multi-country	No existing RF	M&E and Surveillance	Organisation of care	Structure	NA	Produce a quality report	All practices	Not specified
	335	Ludt et. al., 2013	Multi-country	No existing RF	M&E and Surveillance	Organisation of care	Structure	NA	Record in the electronic or paper based patient record that the CVD standardized risk assessment tool has been offered	All practices	Not specified
	336	Ludt et. al., 2013	Multi-country	No existing RF	M&E and Surveillance	Organisation of care	Structure	NA	Undertaken ≥1 clinical audit	All practices	Every 12 months
	337	Ludt et. al., 2013	Multi-country	No existing RF	M&E and Surveillance	Organisation of care	Structure	NA	Use a computer-supported patient file system	All practices	Not specified
	338	Ludt et. al., 2013	Multi-country	No existing RF	M&E and Surveillance	Organisation of care	Structure	NA	Use a system for recalling populations at risk for preventive care regarding CVD	All practices	Not specified
	339	Ludt et. al., 2013	Multi-country	No existing RF	M&E and Surveillance	Organisation of care	Structure	NA	Use a system for recalling populations at risk for preventive care regarding influenza	All practices	Not specified
	340	Ludt et. al., 2013	Multi-country	No existing RF	M&E and Surveillance	Organisation of care	Structure	NA	Use case finding methods to detect patients with cardiovascular risk factors	All practices	Not specified
	341	Ludt et. al., 2013	Multi-country	No existing RF	M&E and Surveillance	Organisation of care	Structure	NA	Use CVD standardized risk assessment tool	All practices	Not specified
	342	Ludt et. al., 2014	Multi-country	High risk of CVD	Lifestyle monitoring (body weight, height, or waist cirumference)	Record of lifestyle risk factors	Process	All	Physical body mass index or weight recorded	All patients at high risk of CVD	Not specified
	343	Ludt et. al., 2014	Multi-country	High risk of CVD	Lifestyle advice (smoking)	Record of lifestyle advice	Process	All	Record of advice on smoking	All patients at high risk of CVD	Not specified
	344	Ludt et. al., 2014	Multi-country	High risk of CVD	Diabetes prevention	Assessment of risk factors	Process	All	Record of blood glucose fasting or random	All patients at high risk of CVD	Not specified
	345	Ludt et. al., 2014	Multi-country	High risk of CVD	Lifestyle monitoring (body weight, height, or waist cirumference)	Record of lifestyle risk factors	Process	All	Record of body mass index ≥30 kg/m2	All patients at high risk of CVD	Not specified
	346	Ludt et. al., 2014	Multi-country	High risk of CVD	BP control	Attainment of risk factor targets	Outcome	All	Record of BP uncontrolled at >140/90 mmHg	All patients at high risk of CVD	Not specified
	347	Ludt et. al., 2014	Multi-country	High risk of CVD	BP monitoring	Assessment of risk factors	Process	All	Record of BP	All patients at high risk of CVD	Not specified
	348	Ludt et. al., 2014	Multi-country	High risk of CVD	Dyslipidaemia prevention	Assessment of risk factors	Process	All	Record of cholesterol	All patients at high risk of CVD	Not specified
	349	Ludt et. al., 2014	Multi-country	High risk of CVD	Lifestyle advice (healthy eating)	Record of lifestyle advice	Process	All	Record of diet advice	All patients at high risk of CVD	Not specified
	350	Ludt et. al., 2014	Multi-country	High risk of CVD	Care plan	Risk communication/advice	Process	All	Record of motivational status of smokers	All patients at high risk of CVD	Not specified
	351	Ludt et. al., 2014	Multi-country	High risk of CVD	Lifestyle advice (physical activity)	Record of lifestyle advice	Process	All	Record of physical activity advice	All patients at high risk of CVD	Not specified
	352	Ludt et. al., 2014	Multi-country	High risk of CVD	Lifestyle monitoring (physical activity)	Record of lifestyle risk factors	Process	All	Record of physical activity status	All patients at high risk of CVD	Not specified
	353	Ludt et. al., 2014	Multi-country	High risk of CVD	Lifestyle monitoring (smoking)	Record of lifestyle risk factors	Process	All	Record of smoker status	All patients at high risk of CVD	Not specified
	354	Ludt et. al., 2014	Multi-country	High risk of CVD	Lifestyle advice (smoking)	Record of lifestyle advice	Process	All	Record of smokers being advised to quit	All patients at high risk of CVD	Not specified
	355	Ludt et. al., 2014	Multi-country	High risk of CVD	Diabetes management	Attainment of risk factor targets	Outcome	All	Record of uncontrolled blood glucose fasting >6.1 or random >10.0 mmol/l	All patients at high risk of CVD	Not specified
	356	Ludt et. al., 2014	Multi-country	High risk of CVD	Dyslipidaemia management	Attainment of risk factor targets	Outcome	All	Record of uncontrolled cholesterol total ≥5 mmol/l	All patients at high risk of CVD	Not specified
	357	Naicker et. al., 2014	Canada	CKD	Diabetes prevention	Assessment of risk factors	Process	All	Record of recommended albumin-to-creatinine ratio (ACR) test	All CKD patients	Not specified
	358	Naicker et. al., 2014	Canada	Diabetes	Diabetes management	Prescriptions of medications	Process	≥18	Record of glycaemic control medication	All diabetic patients	Not specified
	359	Naicker et. al., 2014	Canada	Diabetes	Diabetes prevention	Assessment of risk factors	Process	≥18	Record of recommended 2 HbA1c tests	All diabetic patients	Not specified
	360	Naicker et. al., 2014	Canada	Diabetes	Diabetes prevention	Assessment of risk factors	Process	≥18	Record of recommended ACR test	All diabetic patients	Not specified
	361	Naicker et. al., 2014	Canada	Diabetes	Diabetes prevention	Assessment of risk factors	Process	≥18	Record of recommended eGFR test	All diabetic patients	Not specified
	362	Naicker et. al., 2014	Canada	Dyslipidaemia	Dyslipidaemia management	Prescriptions of medications	Process	≥18	Record of lipid lowering medication prescribed	All patients with dyslipidaemia	Not specified
	363	Naicker et. al., 2014	Canada	Dyslipidaemia	Dyslipidaemia prevention	Assessment of risk factors	Process	≥18	Record of lipid profile	All patients with dyslipidaemia	Not specified
	364	Naicker et. al., 2014	Canada	High risk of CVD	BP monitoring	Assessment of risk factors	Process	≥18	Record of BP	All patients at high risk of CVD	Not specified
	365	Naicker et. al., 2014	Canada	High risk of CVD	BP monitoring	Assessment of risk factors	Process	All	Record of 2 BP measures	All patients at high risk of CVD	Not specified
	366	Naicker et. al., 2014	Canada	High risk of CVD	Dyslipidaemia prevention	Assessment of risk factors	Process	All	Record of lipid profile	All patients at high risk of CVD	Not specified
	367	Naicker et. al., 2014	Canada	High risk of CVD	Dyslipidaemia prevention	Assessment of risk factors	Process	≥18	Record of lipid profile	All patients at high risk of CVD	Not specified
	368	Naicker et. al., 2014	Canada	High risk of CVD	Referral	Referral	Process	≥18	Record of referral to dietician or weight loss program	All patients at high risk of CVD	Not specified
	369	Naicker et. al., 2014	Canada	High risk of CVD	Lifestyle monitoring (smoking)	Record of lifestyle risk factors	Process	≥18	Record of smoking status	All patients at high risk of CVD	Not specified
	370	Naicker et. al., 2014	Canada	High risk of CVD	Lifestyle monitoring (smoking)	Record of lifestyle risk factors	Process	All	Record of smoking status	All patients at high risk of CVD	Not specified
	371	Naicker et. al., 2014	Canada	High risk of CVD	Lifestyle monitoring (body weight, height, or waist cirumference)	Record of lifestyle risk factors	Process	All	Record of waist circumference	All patients at high risk of CVD	Not specified
	372	Naicker et. al., 2014	Canada	High risk of CVD	Lifestyle monitoring (body weight, height, or waist cirumference)	Record of lifestyle risk factors	Process	≥18	Record of waist circumference	All patients at high risk of CVD	Not specified
	373	Naicker et. al., 2014	Canada	Hypertension	BP monitoring	Assessment of risk factors	Process	All	Record of 2 BP measures taken	All hypertensive patients	Not specified
	374	Naicker et. al., 2014	Canada	Hypertension	BP control	Prescriptions of medications	Process	All	Record of anti-hypertensive medication prescribed	All hypertensive patients	Not specified
	375	Naicker et. al., 2014	Canada	No existing RF	Referral	Referral	Process	All	Record of referral to dietician or weight loss program	All patients	Not specified
	376	Naicker et. al., 2014	Canada	Smokers	Lifestyle advice (smoking)	Record of lifestyle advice	Process	All	Record of counselling for smoking cessation	All smoker patients	Not specified
	377	Naicker et. al., 2014	Canada	Smokers	Medication management (smoking)	Prescriptions of medications	Process	All	Record of prescribed smoking cessation drug	All smoker patients	Not specified
	378	Naicker et. al., 2014	Canada	Smokers	Referral	Referral	Process	All	Record of referral to smoking cessation program	All smoker patients	Not specified
	379	NICE 2023	United Kingdom	Atrial fibrillation	AF monitoring	Assessment of risk factors	Process	All	The number of patients whom stroke risk has been assessed using the CHA2DS2-VASc score risk stratification scoring system in the preceding 12 months.	The number of patients with atrial fibrillation.	Every 12 months
	380	NICE 2023	United Kingdom	CKD	M&E and Surveillance	Organisation of care	Structure	>18	Maintains a register of patients aged 18 years or over with CKD with classification of categories	All practices	Not specified
	381	NICE 2023	United Kingdom	CKD	Kidney function test	Assessment of risk factors	Process	All	The number of patients whose notes have a record of a urine albumin:creatinine ratio (or a protein:creatinine ratio) test in the preceding 12 months.	The number of patients on the chronic kidney disease register.	Every 12 months
	382	NICE 2023	United Kingdom	Depression	Depression or other mental illness	Risk communication/advice	Process	All	Number of women in the denominator who have had an enquiry about their mental health between 4-16 weeks postpartum.	Number of women who have given birth in the preceding 12 months	Every 12 months
	383	NICE 2023	United Kingdom	Depression	Depression or other mental illness	Risk communication/advice	Process	All	The number of patients who have been reviewed within 10-35 days of the date of diagnosis.	The number of patients with a new diagnosis of depression	10-35 days
	384	NICE 2023	United Kingdom	Depression	Depression or other mental illness	Assessment of risk factors	Process	All	The number of patients who have had a bio-psychosocial assessment by the point of diagnosis.	The number of patients with a new diagnosis of depression	Not specified
	385	NICE 2023	United Kingdom	Diabetes/Hypertension	Dyslipidaemia management	Prescriptions of medications	Process	25-84	Number of patients treated with statins (unless there is a contraindication).	The number of patients aged between 25 and 84 years with a new diagnosis of hypertension or type 2 diabetes, recorded in the preceding 12 months (excluding those with cardiovascular disease, chronic kidney disease, familial hypercholesterolaemia or type 1 diabetes), who have a recorded cardiovascular disease risk assessment score of more than 20% in the preceding 12 months	Every 12 months
	386	NICE 2023	United Kingdom	Diabetes/Hypertension	Global assessment	Global risk assessment	Process	25-84	Number of patients who have had consultation for a full formal cardiovascular disease risk assessment between 3 months before or 3 months after date of diagnosis	The number of patients aged between 25 and 84 years with a new diagnosis of hypertension or type 2 diabetes, recorded in the preceding 12 months (excluding those with pre-existing cardiovascular disease, chronic kidney disease, familial hypercholesterolaemia or type 1 diabetes).	Every 12 months
	387	NICE 2023	United Kingdom	Heart failure	Lifestyle advice (physical activity)	Referral	Process	All	The number of patients with a record of an offer of referral for an exercise-based rehabilitation programme (including those who have previously attended a cardiac rehabilitation programme)	The number of patients with heart failure diagnosed within the preceding 15 months.	Every 12 months
	388	NICE 2023	United Kingdom	High risk of CVD	Lifestyle monitoring (smoking)	Record of lifestyle risk factors	Process	All	The number of patients whose notes record smoking status in the preceding 12 months.	The number of patients with any or any combination of the following conditions: CHD, PAD, stroke or TIA, hypertension, diabetes, COPD, CKD, asthma, schizophrenia, bipolar affective disorder or other psychoses.	Every 12 months
	389	NICE 2023	United Kingdom	Hypertension	BP monitoring	Assessment of risk factors	Process	All	The number of patients who have a record of a 12-lead ECG performed in the three months before or after the date of entry to the hypertension register	The number of patients with a new diagnosis of hypertension	Within 3 months
	390	NICE 2023	United Kingdom	Hypertension	Lifestyle advice (physical activity)	Record of lifestyle advice	Process	16-74	The number of patients who have a record of a brief intervention for increasing physical activity in the preceding 15 months.	The number of patients on the hypertension register aged between 16 and 74 years who scored ‘less than active’ on the GPPAQ assessment tool in the preceding 15 months.	Every 12 months
	391	NICE 2023	United Kingdom	Hypertension	Kidney function test	Assessment of risk factors	Process	All	The number of patients who have a record of a test for haematuria in the three months before or after the date of entry to the hypertension register.	The number of patients with a new diagnosis of hypertension.	Within 3 months
	392	NICE 2023	United Kingdom	Hypertension	Lifestyle monitoring (physical activity)	Record of lifestyle risk factors	Process	16-74	The number of patients who have a record of an assessment of physical activity using the GPPAQ assessment tool in the preceding 15 months.	The number of patients on the hypertension register aged between 16 and 74 years.	Every 12 months
	393	NICE 2023	United Kingdom	Hypertension	Kidney function test	Assessment of risk factors	Process	>18	The number of patients who have a record of urinary albumin: creatinine ratio test in the three months before or after the date of entry to the hypertension register.	The number of patients with a new diagnosis of hypertension	Within 3 months
	394	NICE 2023	United Kingdom	Hypertension	BP monitoring	Assessment of risk factors	Process	All	The number of patients whose diagnosis has been confirmed by ambulatory blood pressure monitoring (ABPM) or home blood pressure monitoring (HBPM) in the three months before entering on to the register.	The number of patients with a new diagnosis of hypertension	Within 3 months
	395	NICE 2023	United Kingdom	Hypertension and proteinuria	BP control	Prescriptions of medications	Process	All	The number of patients who are currently treated with renin-angiotensin system antagonists.	The number of patients on the CKD register with hypertension and proteinuria	Not specified
	396	NICE 2023	United Kingdom	Mental health	Lifestyle monitoring (body weight, height, or waist cirumference)	Record of lifestyle risk factors	Process	All	The number of patients in the denominator who have a record of BMI in the preceding 15 months.	The number of patients on the mental health register with a diagnosis of psychosis, schizophrenia or bipolar affective disease	Every 12 months
	397	NICE 2023	United Kingdom	Mental health	Lifestyle monitoring (alcohol)	Record of lifestyle risk factors	Process	All	The number of patients who have a record of alcohol consumption in the preceding 15 months.	The number of patients on the mental health register with a diagnosis of psychosis, schizophrenia or bipolar affective disease.	Every 12 months
	398	NICE 2023	United Kingdom	Mental health	Smoking cessation program	Prescriptions of medications	Process	All	The number of patients who have a record of an offer of support and treatment for smoking within the preceding 12 months.	The number of patients with schizophrenia, bipolar affective disorder or other psychoses who are recorded as current smokers.	Every 12 months
	399	NICE 2023	United Kingdom	Mental health	Diabetes prevention	Assessment of risk factors	Process	>18	The number of patients who have a record of blood glucose or HbA1c in the preceding 12 months.	The number of patients aged 18 and over on the mental health register with a diagnosis of psychosis, schizophrenia or bipolar affective disease.	Every 12 months
	400	NICE 2023	United Kingdom	Mental health	BP monitoring	Assessment of risk factors	Process	All	The number of patients who have a record of blood pressure in the preceding 15 months.	The number of patients on the mental health register with a diagnosis of psychosis, schizophrenia or bipolar affective disease.	Every 12 months
	401	NICE 2023	United Kingdom	Mental health	Dyslipidaemia prevention	Assessment of risk factors	Process	>18	The number of patients who have a record of total cholesterol: hdl ratio in the preceding 12 months.	The number of patients aged 18 and over on the mental health register with a diagnosis of psychosis, schizophrenia or bipolar affective disease.	Every 12 months
	402	NICE 2023	United Kingdom	Mental health	Care plan	Risk communication/advice	Process	All	The number of patients who have an agreed comprehensive care plan documented in their record (recorded in the preceding 12 months).	The number of patients with schizophrenia, bipolar disorder or other psychoses.	Every 12 months
	403	NICE 2023	United Kingdom	Mental health	Global assessment	Global risk assessment	Process	25-84	The number of patients who have had a full formal cardiovascular disease risk assessment performed in the preceding 12 months.	The number of patients aged between 25 and 84 years with schizophrenia, bipolar disorder or other psychoses (excluding those with pre-existing cardiovascular disease, chronic kidney disease, familial hypercholesterolaemia or type 1 diabetes).	Every 12 months
	404	NICE 2023	United Kingdom	Mental health	Lifestyle monitoring (smoking)	Record of lifestyle risk factors	Process	All	The number of patients whose notes record smoking status in the preceding 12 months.	The number of patients registered with schizophrenia, bipolar affective disorder or other psychoses.	Every 12 months
	405	NICE 2023	United Kingdom	No existing RF	BP monitoring	Assessment of risk factors	Process	≥40	The number of patients with a blood pressure measurement recorded in the preceding 5 years	The number of patients aged 40 years and over	Every 5 years
	406	NICE 2023	United Kingdom	Pripheral arterial disease	M&E and Surveillance	Organisation of care	Structure	NA	Maintains a register of patients with peripheral arterial disease.	All practices	Not applicable
	407	NICE 2023	United Kingdom	Pripheral arterial disease	Medication management	Prescriptions of medications	Process	All	The number of patients with a record in the preceding 15 months that aspirin or an alternative antiplatelet is being taken.	The number of patients with peripheral arterial disease.	Every 15 months
	408	NICE 2023	United Kingdom	Risk of CVD	Lifestyle monitoring (body weight, height, or waist cirumference)	Record of lifestyle risk factors	Process	>18	The number of patients in the denominator who have had a BMI recorded in the preceding 12 months.	The number of patients with coronary heart disease, stroke or TIA, diabetes, hypertension, peripheral arterial disease, heart failure, COPD, asthma and/ or rheumatoid arthritis.	Every 12 months
	409	NICE 2023	United Kingdom	Risk of CVD	Lifestyle monitoring (smoking)	Record of lifestyle risk factors	Process	All	The number of patients in the denominator whose notes record smoking status in the preceding 12 months.	The number of patients with any or any combination of the following conditions: CHD, PAD, stroke or TIA, hypertension, diabetes, COPD, CKD or asthma.	Every 12 months
	410	NICE 2023	United Kingdom	Risk of CVD & smokers	Smoking cessation program	Prescriptions of medications	Process	All	The number of patients who have a record of an offer of support and treatment for smoking within the preceding 12 months	The number of patients with any or any combination of the following conditions: CHD, PAD, stroke or TIA, hypertension, diabetes, COPD, CKD, asthma who are recorded as current smokers.	Every 12 months
	411	NICE 2023	United Kingdom	Risk of CVD & smokers	Medication management (smoking)	Prescriptions of medications	Process	All	The number of patients who have a record of an offer of support and treatment for smoking within the preceding 12 months.	The number of patients with any or any combination of the following conditions: CHD, PAD, stroke or TIA, hypertension, diabetes, COPD, CKD, asthma, schizophrenia, bipolar affective disorder or other psychoses who are recorded as current smokers.	Every 12 months
	412	NICE 2023	United Kingdom	Risk of stroke	Medication management	Prescriptions of medications	Process	All	The number of patients who were prescribed oral anticoagulants in the 6 months leading up to and including the payment period end date.	The number of patients with most recent CHA2DS2-VASc stroke risk assessment score of 2 or more and those who did not have a CHA2DS2-VASc but they had a CHADS2 stroke risk assessment score of 2 or more.	Not specified
	413	NICE 2023	United Kingdom	Smokers	Smoking cessation program	Prescriptions of medications	Process	>15	The number of patients who have a record of an offer of support and treatment for smoking within the preceding 24 months.	The number of patients aged 15 years and over who are recorded as current smokers.	Every 2 years
	414	Novello et. al., 2017	Brazil	Diabetes	BP control	Attainment of risk factor targets	Outcome	≥18	Record of achieved BP target of <130/80 mmHg	All diabetic patients	Not specified
	415	Novello et. al., 2017	Brazil	Hypertension	BP control	Attainment of risk factor targets	Outcome	≥45	Record of achieved BP target of <140/90mmHg	All patients	Not specified
	416	Novello et. al., 2017	Brazil	Hypertension	Lifestyle monitoring (body weight, height, or waist cirumference)	Record of lifestyle risk factors	Process	≥45	Record of BMI status	All patients	Not specified
	417	Novello et. al., 2017	Brazil	Hypertension	Lifestyle monitoring (alcohol)	Record of lifestyle risk factors	Process	≥45	Record of excessive intake of alcohol	All patients	Not specified
	418	Novello et. al., 2017	Brazil	Hypertension	Lifestyle monitoring (physical activity)	Record of lifestyle risk factors	Process	≥45	Record of physical activity	All patients	Not specified
	419	Novello et. al., 2017	Brazil	Hypertension	Lifestyle monitoring (smoking)	Record of lifestyle risk factors	Process	≥45	Record of smoking status	All patients	Not specified
	420	Novello et. al., 2017	Brazil	Hypertension	BP control (compliance)	Prescriptions of medications	Process	≥45	Record of treatment compliance of hypertensive medications	All hypertensive patients	Not specified
	421	Novello et. al., 2017	Brazil	Hypertension	BP control	Prescriptions of medications	Process	≥45	Record of use of antihypertensive treatment	All hypertensive patients	Not specified
	422	Novello et. al., 2017	Brazil	Hypertension	BP control	Prescriptions of medications	Process	≥45	Record of use of associations of hypertensive drugs of the same class, with the no exception of loop or thiazide diuretics with spironolactone.	All hypertensive patients	Not specified
	423	Novello et. al., 2017	Brazil	Hypertension	BP control	Prescriptions of medications	Process	≥45	Record of use of monotherapy medications such as angiotensin-converting enzyme inhibitors (ACEi); angiotensin receptor blockers (ARB); adrenergic beta-blockers; thiazide, loop, and potassium-sparing diuretics; or calcium channel blockers.	All hypertensive patients	Not specified
	424	Novello et. al., 2017	Brazil	Hypertension	BP control	Prescriptions of medications	Process	≥45	Record of use of triple therapy, prescribed one diuretic	All hypertensive patients	Not specified
	425	Persell et. al., 2020	USA	No existing RF	BP control	Attainment of risk factor targets	Outcome	All	Controlling high BP	All patients	Every 12 months
	426	Persell et. al., 2020	USA	No existing RF	Lifestyle advice (smoking)	Record of lifestyle advice	Process	All	Screening and smoking cessation intervention	All patients	Every 12 months
	427	Petek et al. , 2012	Slovenia	Diabetes	Lifestyle advice (physical activity)	Record of lifestyle advice	Process	All	≥1 offered advice about regular physical activity unless contraindicated	All diabetic patients	Every 12 months
	428	Petek et al. , 2012	Slovenia	Diabetes	Global assessment	Global risk assessment	Process	All	≥1 risk assessed at diagnosis and re-assessed	All diabetic patients	Every 5 years
	429	Petek et al. , 2012	Slovenia	Diabetes or high risk of CVD	BP monitoring	Assessment of risk factors	Process	All	Record of blood glucose; ≥1 BP measurement	All diabetic patients	Every 12 months
	430	Petek et al. , 2012	Slovenia	Diabetes	Lifestyle monitoring (body weight, height, or waist cirumference)	Record of lifestyle risk factors	Process	All	Record of ≥1 weight or BMI	All diabetic patients	Every 12 months
	431	Petek et al. , 2012	Slovenia	Diabetes	Lifestyle advice (healthy eating)	Record of lifestyle advice	Process	All	Record of offered ≥1 diet advice	All diabetic patients	Every 12 months
	432	Petek et al. , 2012	Slovenia	Diabetes	Dyslipidaemia management	Attainment of risk factor targets	Outcome	≥40	Record of serum cholesterol controlled as per standard (<5 mmol/l or approx. 195 mg/dl)	All diabetic patients	Not specified
	433	Petek et al. , 2012	Slovenia	Diabetes	Lifestyle monitoring (smoking)	Record of lifestyle risk factors	Process	All	Record of smoking	All diabetic patients	Every 12 months
	434	Petek et al. , 2012	Slovenia	High risk of CVD	Lifestyle advice (alcohol)	Record of lifestyle advice	Process	All	≥1 advice about a low-risk alcohol drinking pattern (men ≤ 2 units per day; women ≤ 1 unit per day) offered, unless a no or low risk alcohol drinking	All patients at high risk of CVD	Every 12 months
	435	Petek et al. , 2012	Slovenia	High risk of CVD	Lifestyle advice	Record of lifestyle advice	Process	All	≥1 offered specific advice about lifestyle	All patients at CVD event risk of ≥ 20 % (>10 years)	Every 12 months
	436	Petek et al. , 2012	Slovenia	High risk of CVD	Global assessment	Global risk assessment	Process	≥18	≥1 risk re-assessed	All patients at high risk of CVD	Every 5 years
	437	Petek et al. , 2012	Slovenia	High risk of CVD	Lifestyle advice (healthy eating)	Record of lifestyle advice	Process	All	Record of offered ≥1 diet advice	All patients at high risk of CVD	Every 12 months
	438	Petek et al. , 2012	Slovenia	High risk of CVD	Dyslipidaemia management	Attainment of risk factor targets	Outcome	≥18	Record of serum cholesterol controlled to < 5.0mmol/l (approx. 195mg/dl)	All patients at high risk of CVD	Not specified
	439	Petek et al. , 2012	Slovenia	High risk of CVD	Dyslipidaemia management	Prescriptions of medications	Process	≥18	Statin unless there are no other risk factors who have sustained proteinuria	All patients at high risk of CVD	Not specified
	440	Petek et al. , 2012	Slovenia	Hypertension	BP control	Prescriptions of medications	Process	≥18	Offered drug therapies to unless contraindicated or intolerant	All patients with sustained (>3 times) SBP ≥ 160 mmHg or sustained DBP ≥ 100 mmHg despite up to six months of non-pharmacological measures	Not specified
	441	Petek et al. , 2012	Slovenia	Hypertension	BP monitoring	Assessment of risk factors	Process	≥18	Record of ≥1 BP measurement	All hypertensive patients	Every 12 months
	442	Petek et al. , 2012	Slovenia	Hypertension	Lifestyle advice (healthy eating)	Record of lifestyle advice	Process	All	Record of offered ≥1 diet advice	All hypertensive patients	Every 12 months
	443	Petek et al. , 2012	Slovenia	Moderate risk of CVD	Lifestyle advice (physical activity)	Record of lifestyle advice	Process	All	≥1 offered advice about regular physical activity unless contraindicated	All patients at moderate risk of CVD	Every 12 months
	444	Petek et al. , 2012	Slovenia	No existing RF	M&E and Surveillance	Organisation of care	Structure	NA	Diagnosis of CVD should be clearly identifiable from the paper and/or electronic record	All practices	Not applicable
	445	Petek et al. , 2012	Slovenia	Diabetes	M&E and Surveillance	Organisation of care	Structure	NA	Diagnosis of diabetes should be clearly identifiable from the paper and/or electronic record	All practices	Not applicable
	446	Petek et al. , 2012	Slovenia	Hypertension	M&E and Surveillance	Organisation of care	Structure	NA	Diagnosis of hypertension should be clearly identifiable from the paper and/or electronic record	All practices	Not applicable
	447	Petek et al. , 2012	Slovenia	No existing RF	Communication	Risk communication/advice	Structure	NA	Information leaflet about CVD should be available at the practice for patients to take home or read in the practice	All practices	Not applicable
	448	Petek et al. , 2012	Slovenia	No existing RF	M&E and Surveillance	Organisation of care	Structure	NA	Medical record should contain a details of current prescribed medications	All practices	Not applicable
	449	Petek et al. , 2012	Slovenia	No existing RF	M&E and Surveillance	Organisation of care	Structure	NA	Medical record should contain a summary list of major medical problems	All practices	Not applicable
	450	Petek et al. , 2012	Slovenia	No existing RF	M&E and Surveillance	Organisation of care	Structure	NA	Medical record should contain information about intolerances and contradictions to medications	All practices	Not applicable
	451	Petek et al. , 2012	Slovenia	No existing RF	Service Delivery	Organisation of care	Structure	NA	Record of ≥1 GP per practice should attend ≥1 training/continuing medical education event on CVD	All GPs	Every 12 months
	452	Petek et al. , 2012	Slovenia	No existing RF	Service Delivery	Organisation of care	Structure	NA	Record of ≥1 Nurse per practice should attend ≥1 training/continuing medical education event on CVD	All Nurses	Every 12 months
	453	Petek et al. , 2012	Slovenia	No existing RF	Service Delivery	Organisation of care	Structure	NA	Record of ≥1 training/continuing medical education event on CVD by GPs	All GPs	Every 5 years
	454	Petek et al. , 2012	Slovenia	No existing RF	Service Delivery	Organisation of care	Structure	NA	Record of ≥1 training/continuing medical education event on CVD by Nurses	All Nurses	Every 5 years
	455	Petek et al. , 2012	Slovenia	Smokers	M&E and Surveillance	Organisation of care	Structure	NA	Smoking status should be clearly identifiable from the paper and/or electronic record	All practices	Not applicable
	456	Petek et al. , 2012	Slovenia	No existing RF	Lifestyle monitoring (physical activity)	Record of lifestyle risk factors	Process	≥16	≥1 level of physical activity/exercise capacity	All patients	Every 5 years
	457	Petek et al. , 2012	Slovenia	No existing RF	Global assessment	Global risk assessment	Process	All	CVD risk assessment including risk factors and risk profiling	All patients	Not specified
	458	Petek et al. , 2012	Slovenia	No existing RF	Global assessment	Global risk assessment	Process	≥40	Offered risk assessment using a standardised tool	All patients	Not specified
	459	Petek et al. , 2012	Slovenia	No existing RF	Lifestyle monitoring (smoking)	Record of lifestyle risk factors	Process	≥16	Record of ≥1 smoking	All patients	Not specified
	460	Petek et al. , 2012	Slovenia	No existing RF	Lifestyle monitoring (body weight, height, or waist cirumference)	Record of lifestyle risk factors	Process	16-55	Record of ≥1 weight or BMI	All patients	Every 5 years
	461	Petek et al. , 2012	Slovenia	No existing RF	BP monitoring	Assessment of risk factors	Process	>16	Record of ≥1 BP measurement	All patients	Every 5 years
	462	Petek et al. , 2012	Slovenia	No existing RF	Dyslipidaemia prevention	Assessment of risk factors	Process	>35	Record of ≥1 cholesterol	All patients	Every 5 years
	463	Petek et al. , 2012	Slovenia	No existing RF	Lifestyle monitoring (body weight, height, or waist cirumference)	Record of lifestyle risk factors	Process	≥16	Record of ≥1 waist circumference	All patients	Every 5 years
	464	Petek et al. , 2012	Slovenia	No existing RF	Lifestyle monitoring (body weight, height, or waist cirumference)	Record of lifestyle risk factors	Process	≥55	Record of ≥1 weight or BMI	All patients	Every 12 months
	465	Petek et al. , 2012	Slovenia	No existing RF	Lifestyle monitoring (physical activity)	Record of lifestyle risk factors	Process	≥16	Record of their physical activity/exercise capacity	All patients	Every 5 years
	466	Petek et al. , 2012	Slovenia	Obesity	Lifestyle monitoring (body weight, height, or waist cirumference)	Record of lifestyle advice	Process	All	Offered ≥1 weight reduction advice	All patients with BMI > 30kg/m2 or waist circumference > 102 cm for men and > 88 for women	Every 12 months
	467	Petek et al. , 2012	Slovenia	Obesity	Lifestyle advice	Record of lifestyle advice	Process	All	Record of ≥1 offered follow-up consultation	All obese patients	Every 12 months
	468	Petek et al. , 2012	Slovenia	Risk of CVD	Global assessment	Global risk assessment	Process	All	CVD risk re-assessed	All patients with a CVD event risk score: < 10% (>10 years)	Every 5-10 years
	469	Petek et al. , 2012	Slovenia	Risk of CVD	Global assessment	Global risk assessment	Process	All	CVD risk re-assessed	All patients with a CVD event risk score: 10%-15% (>10 years)	Every 5 years
	470	Petek et al. , 2012	Slovenia	Risk of CVD	BP control	Prescriptions of medications	Process	All	Record of offered drug therapy for persistent BP elevation of >160 /100 mmHg	All hypertensive patients	Not specified
	471	Petek et al. , 2012	Slovenia	Smokers	Lifestyle advice (smoking)	Record of lifestyle advice	Process	All	Offered ≥1 smoking cessation advice	All smokers	Not specified
	472	RACGP, 2015	Australia	COPD patients	Smoking cessation program	Organisation of care	Structure	NA	Practice has a smoking cessation program	Number of practices	Not specified
	473	RACGP, 2015	Australia	Coronary artery disease	Anti-platelet/anti-coagulant therapy in patients with coronary artery disease	Prescriptions of medications	Process	All	Number of active patients with coronary artery disease (CAD) on anti-thrombotics.	Number of active patients with CAD.	Not specified
	474	RACGP, 2015	Australia	Coronary artery disease	Lipid management in coronary artery disease	Prescriptions of medications	Process	≤ 80	Number of active patients with known coronary artery disease (CAD) prescribed statin or lipid lowering therapy	Number of active patients aged ≤ 80 years with known CAD.	Not specified
	475	RACGP, 2015	Australia	Diabetes	Diabetes prevention	Assessment of risk factors	Process	All	Number of patients with type 1 or 2 diabetes screened using both eGFR and urinary albumin in the past 12 months.	Number of patients with type 1 or 2 diabetes seen in the past 12 months.	Every 12 months
	476	RACGP, 2015	Australia	Diabetes	Diabetes prevention	Assessment of risk factors	Process	All	Screening for retinopathy in patients with diabetes	Active patients with diabetes seen in the past 2 years	2 years
	477	RACGP, 2015	Australia	Hypertension	BP monitoring	Assessment of risk factors	Process	All	Number of hypertensive patients screened using both eGFR and urinary albumin in the past 12 months.	Number of hypertensive patients seen in the past 12 months.	Every 12 months
	478	RACGP, 2015	Australia	No existing RF	Diabetes prevention	Assessment of risk factors	Process	>35	Number of Aboriginal and Torres Strait Islander patients aged > 35 years screened using both eGFR and urinary albumin in the past 24 months.	Number of Aboriginal and Torres Strait Islander patients aged > 35 years seen in the past 24 months	Every 2 years
	479	RACGP, 2015	Australia	No existing RF	Lifestyle monitoring (alcohol)	Record of lifestyle risk factors	Process	15-80	Recording of alcohol status (drinker or non-drinker) status	Active patients aged 15-80 years	Not specified
	480	RACGP, 2015	Australia	No existing RF	Lifestyle monitoring (smoking)	Record of lifestyle risk factors	Process	10-80	Recording of smoking status (current smoker, ex-smokers, or never smoked) status	Active patients aged 10-80 years	2 years
	481	RACGP, 2015	Australia	No existing RF	Assessment of multiple risk factors	Global risk assessment	Process	45-74	Risk variables such as age, gender, smoking status, total and HD cholesterol level and blood pressure collected	Active patients aged 45-74 years	2-5 years
	482	RACGP, 2015	Australia	No existing RF	Assessment of multiple risk factors	Global risk assessment	Process	35-74	Risk variables such as age, gender, smoking status, total and HD cholesterol level and blood pressure collected	Active patients aged 35-74 years who identify as Aboriginal or Torress Strait Islander	2-5 years
	483	Ralph et. al., 2013	Australia	Atrial fibrillation	AF monitoring	Assessment of risk factors	Process	All	Record of ≥2 international normalised ratio testing of the patients who are on warfarin	Patients taking warfarin	Not specified
	484	Ralph et. al., 2013	Australia	Atrial fibrillation	AF management	Attainment of risk factor targets	Outcome	All	Record of INR in recommended range	All INR test done	Not specified
	485	Ralph et. al., 2013	Australia	Rheumatic heart disease (RHD)/Acute rheumatic fever	Lifestyle advice (immunisation)	Record of lifestyle advice	Process	All	Influenza vaccination	All patients with RHD or ARF	Every 24 months
	486	Ralph et. al., 2013	Australia	Rheumatic heart disease (RHD)/Acute rheumatic fever	AF monitoring	Assessment of risk factors	Process	All	Record of echo cardiogram	All patients with RHD or ARF	Every 3 years
	487	Ralph et. al., 2013	Australia	Risk of rheumatic heart disease (RHD)/Acute rheumatic fever	Lifestyle monitoring (smoking)	Record of lifestyle risk factors	Process	All	Record of smoking status	All patients at risk of RHD or ARF	Not specified
	488	Redfern et. al., 2020	Australia	Moderate to high risk of CVD	Quality of life	Assessment of risk factors	Process	>18	Health-related Quality of life—EQ5D (version 5L with Australian standardized weights)	All patients with moderate to high risk of CVD	Every 12 months
	489	Redfern et. al., 2020	Australia	Moderate to high risk of CVD	Management of multiple risk factors	Attainment of risk factor targets	Outcome	>18	Meeting individual targets for BP and LDL cholesterol	All patients with moderate to high risk of CVD	Every 12 months
	490	Redfern et. al., 2020	Australia	Moderate to high risk of CVD	Lifestyle monitoring (body weight, height, or waist cirumference)	Record of lifestyle risk factors	Process	>18	Obesity— body mass index >30 kg/m2	All patients with moderate to high risk of CVD	Every 12 months
	491	Redfern et. al., 2020	Australia	Moderate to high risk of CVD	Management of multiple risk factors	Attainment of risk factor targets	Outcome	>18	Patients whose BP AND fasting low-density lipoprotein (LDL) cholesterol were meeting Australian guideline targets (defined as: ≤130/80 mmHg for CVD, diabetes, or albuminuria or ≤140/90 mmHg for all others, AND LDL-cholesterol <2.0 mmol/L)	All patients with moderate to high risk of CVD	Every 12 months
	492	Redfern et. al., 2020	Australia	Moderate to high risk of CVD	Lifestyle monitoring (fruit and vegetable intake, fish, salt, and saturated fat intake)	Record of lifestyle risk factors	Process	>18	Record of fruit and vegetable intake, fish, salt, and saturated fat intake—self-reported portions consumed in 7 days prior	All patients with moderate to high risk of CVD	Every 12 months
	493	Redfern et. al., 2020	Australia	Moderate to high risk of CVD	Lifestyle monitoring (physical activity)	Record of lifestyle risk factors	Process	>18	Self-reported physical activity based on World Health Organization (WHO) Global Physical Activity Questionnaire	All patients with moderate to high risk of CVD	Every 12 months
	494	Redfern et. al., 2020	Australia	Smokers	Lifestyle monitoring (smoking)	Record of lifestyle risk factors	Process	>18	Smoking—point abstinence (verified by carbon monoxide meter where CO > 8 ppm represents recent tobacco smoking)	All smoker patients	Every 12 months
	495	Sandhu et. al., 2019	Canada	Atrial fibrillation	AF monitoring	Assessment of risk factors	Process	65-74	All patients with a diagnosis of nonvalvular atrial fibrillation/atrial flutter (NVAF/AFL) who have a CHADS2 or CHA2DS2VASc score or CHADS-65 or the elements of these scores (stroke/TIA/SE, hypertension, heart failure, age ≥ 75 y, diabetes, atherosclerotic disease, age 65-74 y, female sex) documented in their medical record	All patients with a diagnosis of NVAF/AFL	Every 12 months
	496	Sandhu et. al., 2019	Canada	Atrial fibrillation	AF management	Prescriptions of medications	Process	≥20	Primary analysis: All patients with NVAF/AFL ≥75 y of age OR < 75 y of age and a CHADS2 score ≥2, and without a contraindication for OAC, who are receiving a prescription for an OAC (warfarin [or other VKA] apixaban, dabigatran, rivaroxaban) Secondary analysis: Include the possibility of reporting according to CHADS-65 and CHA2DS2VASc ≥2 in men and _x0002_≥3 in women	All patients with NVAF/AFL _x0002_≥ 75 y of age OR < 75 y of age and a CHADS2 score ≥2	Every 12 months
	497	Sandhu et. al., 2019	Canada	Atrial fibrillation	AF management	Prescriptions of medications	Process	≥20	Primary analysis: The number of patients with NVAF/AFL who are hospitalized for haemorrhage of any kind (an arbitrary definition of major bleeding) within a calendar year while taking an OAC Secondary analysis: Possibility of reporting according to type of OAC (warfarin [or other VKA], apixaban, dabigatran, rivaroxaban	All patients with NVAF/AFL	Every 12 months
	498	Sandhu et. al., 2019	Canada	Atrial fibrillation	Hospitalisation	Assessment of risk factors	Process	≥20	The number of patients with NVAF/AFL who are hospitalized for new HF	All patients with NVAF/AFL	Every 12 months
	499	Sandhu et. al., 2019	Canada	Atrial fibrillation	AF management	Assessment of risk factors	Process	≥20	The number of patients with NVAF/AFL who have a stroke (within 1 y)	The number of patients with NVAF/AFL	Every 12 months
	500	Schierhout et. al., 2013	Australia	Diabetes	Diabetes management	Attainment of risk factor targets	Outcome	≥16	Record of achieved target of HbA1c ≤ 7.0%	All diabetic patients	Every 12 months
	501	Schierhout et. al., 2013	Australia	Diabetes	BP control	Attainment of risk factor targets	Outcome	≥16	Record of achieved target of BP ≤130/80 mmHg	All diabetic patients	Every 12 months
	502	Schierhout et. al., 2013	Australia	Diabetes	Dyslipidaemia management	Attainment of risk factor targets	Outcome	≥16	Record of achieved target of cholesterol ≤ 4 mmol	All diabetic patients	Every 12 months
	503	Schierhout et. al., 2013	Australia	Diabetes	Diabetes prevention	Assessment of risk factors	Process	≥16	Record of ACR level	All diabetic patients	Every 12 months
	504	Schierhout et. al., 2013	Australia	Diabetes	Lifestyle monitoring (body weight, height, or waist cirumference)	Record of lifestyle risk factors	Process	≥16	Record of BMI status	All diabetic patients	Every 12 months
	505	Schierhout et. al., 2013	Australia	Diabetes	Assessment of risk factors	Assessment of risk factors	Process	≥16	Record of ischaemic heart disease status	All diabetic patients	Every 12 months
	506	Schierhout et. al., 2013	Australia	Diabetes	Diabetes management	Prescriptions of medications	Process	≥16	Record of prescribed medication for diabetes	All diabetic patients	Every 12 months
	507	Schierhout et. al., 2013	Australia	Diabetes	Depression or other mental illness	Prescriptions of medications	Process	≥16	Record of prescription of antidepressant drugs	All diabetic patients	Not specified
	508	Schierhout et. al., 2013	Australia	Diabetes	Diabetes prevention	Assessment of risk factors	Process	≥16	Record of recent albumin/creatinine ratio (ACR)	All diabetic patients	Every 12 months
	509	Schierhout et. al., 2013	Australia	Diabetes	BP monitoring	Assessment of risk factors	Process	≥16	Record of recent BP	All diabetic patients	Every 12 months
	510	Schierhout et. al., 2013	Australia	Diabetes	Diabetes prevention	Assessment of risk factors	Process	≥16	Record of recent Haemoglobin A1c (HbA1c)	All diabetic patients	Every 12 months
	511	Schierhout et. al., 2013	Australia	Diabetes	Dyslipidaemia prevention	Assessment of risk factors	Process	≥16	Record of recent total cholesterol	All diabetic patients	Every 12 months
	512	Schierhout et. al., 2013	Australia	Diabetes	Kidney function test	Assessment of risk factors	Process	≥16	Record of renal disease status	All diabetic patients	Every 12 months
	513	Schierhout et. al., 2013	Australia	Diabetes	Depression or other mental illness	Assessment of risk factors	Process	≥16	Record of screened for depression or other mental illness using standard screening tools such as K-5, K-6, K-10, PHQ-2+, PHQ-9 and Edinburgh Postnatal Depression Screening tool (EPDS)	All diabetic patients	Every 12 months
	514	Schierhout et. al., 2013	Australia	Diabetes	Lifestyle monitoring (smoking)	Record of lifestyle risk factors	Process	≥16	Record of smoking status	All diabetic patients	Every 12 months
	515	Shah et. al., 2013	United Kingdom	Diabetes	Dyslipidaemia prevention	Assessment of risk factors	Process	≥60	Cholesterol measurement	All bereavement patients with diabetes	Every 12 months
	516	Shah et. al., 2013	United Kingdom	Diabetes	Depression or other mental illness	Assessment of risk factors	Process	≥60	Depression assessment	All bereavement patients with diabetes	Every 12 months
	517	Shah et. al., 2013	United Kingdom	Diabetes	Dyslipidaemia management	Prescriptions of medications	Process	≥60	Lipid-lowering medication prescription	All bereavement patients with diabetes	Every 12 months
	518	Shah et. al., 2013	United Kingdom	Diabetes	Diabetes prevention	Assessment of risk factors	Process	≥18	Record of HbA1c measurement	All bereavement patients with diabetes	Every 12 months
	519	Shah et. al., 2013	United Kingdom	Diabetes	BP control	Prescriptions of medications	Process	≥60	Renin–angiotensin system drug prescription	All bereavement patients with diabetes	Every 12 months
	520	Shah et. al., 2013	United Kingdom	Diabetes/Hypertension	BP monitoring	Assessment of risk factors	Process	≥60	Blood pressure measurement	All bereavement patients with diabetes or hypertension	Every 12 months
	521	Shah et. al., 2013	United Kingdom	Diabetes/Hypertension	Kidney function test	Assessment of risk factors	Process	≥60	Electrolyte measurement (Must have prescription for diuretics or angiotensin-converting enzyme inhibitor in the year before and year after bereavemen)	All bereavement patients with diabetes or hypertension	Every 12 months
	522	Shah et. al., 2013	United Kingdom	Diabetes/Hypertension	Lifestyle advice (immunisation)	Record of lifestyle advice	Process	≥60	Influenza vaccination	All bereavement patients with diabetes or hypertension	Every 12 months
	523	Shelley et. al., 2020	USA	Diabetes	Dyslipidaemia management	Prescriptions of medications	Process	≥18	Record of ≥1 encounters with prescription of statin therapy to patients with diagnosis of diabetes, LDL 70–189 mg/dL, without diagnosis of ASCVD	All diabetic patients	Every 12 months
	524	Shelley et. al., 2020	USA	Dyslipidaemia	Dyslipidaemia management	Prescriptions of medications	Process	≥18	Record of ≥1 encounters with prescription of statin therapy to patients with history of LDL >190 mg/dL, without diagnosis of ASCVD	All patients with dyslipidaemia	Every 12 months
	525	Shelley et. al., 2020	USA	Hypertension	BP control	Attainment of risk factor targets	Outcome	18-85	Record of ≥1 encounters of BP and was adequately controlled (<140/90)	All hypertensive patients	Every 12 months
	526	Shelley et. al., 2020	USA	No existing RF	Lifestyle advice (smoking)	Record of lifestyle advice	Process	≥18	Record of ≥2 encounters in 12 months (or 1 or more preventive encounters in past 12 months) and screened about tobacco use ≥1 within 24 months and who received cessation counselling intervention if identified as a tobacco user	All patients	Every 12 months
	527	Shelley et. al., 2020	USA	Smokers	Lifestyle advice (smoking)	Record of lifestyle advice	Process	≥18	Identified as tobacco user and received cessation counselling intervention	All tobacco user	Every 12 months
	528	Singh et. al., 2015	Canada	CKD	BP monitoring	Assessment of risk factors	Process	>40	Recording of 1 BP reading	All CKD patients	Not specified
	529	Singh et. al., 2015	Canada	CKD	BP monitoring	Assessment of risk factors	Process	>40	Recording of 2 BP reading	All CKD patients	Not specified
	530	Singh et. al., 2015	Canada	CKD	Kidney function test	Assessment of risk factors	Process	>40	Recording of albumin to creatinine ratio	All CKD patients	Not specified
	531	Singh et. al., 2015	Canada	CKD	Kidney function test	Assessment of risk factors	Process	>40	Recording of eGFR	All CKD patients	Not specified
	532	Singh et. al., 2015	Canada	Diabetes	BP monitoring	Assessment of risk factors	Process	≥18	Recording of 1 BP reading	All diabetic patients	Not specified
	533	Singh et. al., 2015	Canada	Diabetes	BP monitoring	Assessment of risk factors	Process	≥18	Recording of 2 BP reading	All diabetic patients	Not specified
	534	Singh et. al., 2015	Canada	Diabetes	Kidney function test	Assessment of risk factors	Process	≥18	Recording of albumin to creatinine ratio	All diabetic patients	Not specified
	535	Singh et. al., 2015	Canada	Diabetes	Kidney function test	Assessment of risk factors	Process	≥18	Recording of eGFR	All diabetic patients	Not specified
	536	Singh et. al., 2015	Canada	Diabetes	Diabetes prevention	Assessment of risk factors	Process	≥18	Recording of fasting blood glucose	All diabetic patients	Not specified
	537	Singh et. al., 2015	Canada	Diabetes	Diabetes prevention	Assessment of risk factors	Process	≥18	Recording of HbA1c	All diabetic patients	Not specified
	538	Singh et. al., 2015	Canada	Diabetes	Dyslipidaemia prevention	Assessment of risk factors	Process	≥18	Recording of lipid profile	All diabetic patients	Not specified
	539	Singh et. al., 2015	Canada	Diabetes	Diabetes management	Prescriptions of medications	Process	≥18	Recording of prescribed glycaemic medication	All diabetic patients	Not specified
	540	Singh et. al., 2015	Canada	Dyslipidaemia	Dyslipidaemia management	Prescriptions of medications	Process	≥18	Recording of lipid lowering medication	All patients with dyslipidaemia	Not specified
	541	Singh et. al., 2015	Canada	Dyslipidaemia	Dyslipidaemia prevention	Assessment of risk factors	Process	≥18	Recording of lipid profile	All patients with dyslipidaemia	Not specified
	542	Singh et. al., 2015	Canada	High risk of CVD	BP monitoring	Assessment of risk factors	Process	>40	Recording of 1 BP reading	All patients at high risk of CVD	Not specified
	543	Singh et. al., 2015	Canada	High risk of CVD	BP monitoring	Assessment of risk factors	Process	>40	Recording of 2 BP readings	All patients at high risk of CVD	Not specified
	544	Singh et. al., 2015	Canada	High risk of CVD	Kidney function test	Assessment of risk factors	Process	>40	Recording of albumin to creatinine ratio	All patients at high risk of CVD	Not specified
	545	Singh et. al., 2015	Canada	High risk of CVD	Kidney function test	Assessment of risk factors	Process	>40	Recording of eGFR	All patients at high risk of CVD	Not specified
	546	Singh et. al., 2015	Canada	High risk of CVD	Diabetes prevention	Assessment of risk factors	Process	>40	Recording of fasting blood glucose	All patients at high risk of CVD	Not specified
	547	Singh et. al., 2015	Canada	High risk of CVD	Dyslipidaemia prevention	Assessment of risk factors	Process	>40	Recording of lipid profile	All patients at high risk of CVD	Not specified
	548	Singh et. al., 2015	Canada	High risk of CVD	Lifestyle monitoring (smoking)	Record of lifestyle risk factors	Process	>40	Recording of smoking status checked	All patients at high risk of CVD	Not specified
	549	Singh et. al., 2015	Canada	High risk of CVD	Lifestyle monitoring (body weight, height, or waist cirumference)	Record of lifestyle risk factors	Process	>40	Recording of waist circumference	All patients at high risk of CVD	Not specified
	550	Singh et. al., 2015	Canada	Hypertension	BP monitoring	Assessment of risk factors	Process	>40	Recording of 1 BP reading	All hypertensive patients	Not specified
	551	Singh et. al., 2015	Canada	Hypertension	BP monitoring	Assessment of risk factors	Process	>40	Recording of 2 BP readings	All hypertensive patients	Not specified
	552	Singh et. al., 2015	Canada	Hypertension	BP control	Prescriptions of medications	Process	>40	Recording of anti-hypertensive medication	All hypertensive patients	Not specified
	553	Singh et. al., 2015	Canada	Smokers	Lifestyle advice (smoking)	Prescriptions of medications	Process	>40	Recording of prescribed smoking cessation drug	All smoker patients	Not specified
	554	Singh et. al., 2015	Canada	Smokers	Smoking cessation program	Organisation of care	Structure	>40	Recording of provision of smoking cessation program	All smoker patients	Not specified
	555	Singh et. al., 2015	Canada	Smokers	Lifestyle advice (smoking)	Record of lifestyle advice	Process	>40	Recording of smoking advice	All smoker patients	Not specified
	556	Szigethy et. al., 2013	Hungary	Diabetes	BP control	Attainment of risk factor targets	Outcome	≥18	Recording of BP < 130/80 mmHg	All diabetic patients	Not specified
	557	Szigethy et. al., 2013	Hungary	Diabetes	Dyslipidaemia management	Attainment of risk factor targets	Outcome	≥18	Recording of total cholesterol < 4.5 mmol/L	All diabetic patients	Not specified
	558	Szigethy et. al., 2013	Hungary	High risk of CVD	Diabetes prevention	Attainment of risk factor targets	Outcome	18-80	Recording of HbA1c values <7.0%	All patients at high risk of CVD	Not specified
	559	Szigethy et. al., 2013	Hungary	High risk of CVD	Diabetes prevention	Attainment of risk factor targets	Outcome	18-80	Recording of postprandial plasma glucose < 7.5 mmol/L	All patients at high risk of CVD	Not specified
	560	Szigethy et. al., 2013	Hungary	High risk of CVD	BP control	Attainment of risk factor targets	Outcome	18-80	Recording of BP < 130/80 mmHg	All patients at high risk of CVD	Not specified
	561	Szigethy et. al., 2013	Hungary	High risk of CVD	BP control	Attainment of risk factor targets	Outcome	18-80	Recording of BP <140/90 mmHg	All patients at high risk of CVD	Not specified
	562	Szigethy et. al., 2013	Hungary	High risk of CVD	Diabetes prevention	Attainment of risk factor targets	Outcome	18-80	Recording of fasting plasma glucose < 6 mmol/L	All patients at high risk of CVD	Not specified
	563	Szigethy et. al., 2013	Hungary	High risk of CVD	Dyslipidaemia management	Attainment of risk factor targets	Outcome	18-80	Recording of total cholesterol < 3.5	All patients at high risk of CVD	Not specified
	564	Szigethy et. al., 2013	Hungary	High risk of CVD	Dyslipidaemia management	Attainment of risk factor targets	Outcome	18-80	Recording of total cholesterol <5.0 mmol/L	All patients at high risk of CVD	Not specified
	565	Teh et. al., 2020	Malaysia	Diabetes	BP control	Attainment of risk factor targets	Outcome	≥30	Controlled hypertension of <140/80 mmHg	All diabetic patients	Not specified
	566	Teh et. al., 2020	Malaysia	Diabetes	Diabetes prevention	Assessment of risk factors	Process	≥30	Record of fundoscopy	All T2DM patients	Every 12 months
	567	Teh et. al., 2020	Malaysia	Hypertension	Lifestyle monitoring (body weight, height, or waist cirumference)	Record of lifestyle risk factors	Process	≥30	BMI <27.5 kgm2 considered as obese for Asians	All hypertensive patients	Not specified
	568	Teh et. al., 2020	Malaysia	Hypertension	BP control	Attainment of risk factor targets	Outcome	≥30	Controlled hypertension of <140/90 mmHg	All hypertensive patients	Not specified
	569	Teh et. al., 2020	Malaysia	Hypertension	BP control	Attainment of risk factor targets	Outcome	≥80	Controlled hypertension of <150/90 mmHg	All hypertensive patients	Not specified
	570	Teh et. al., 2020	Malaysia	Hypertension	Lifestyle advice	Record of lifestyle advice	Process	≥30	Counselling on diet education, exercise/physical activity, smoking cessation, salt intake, and alcohol intake.	All hypertensive patients	Every 12 months
	571	Teh et. al., 2020	Malaysia	Hypertension	Global assessment	Global risk assessment	Process	≥30	Framingham risk score performed	All hypertensive patients	Every 12 months
	572	Teh et. al., 2020	Malaysia	Hypertension	Diabetes prevention	Assessment of risk factors	Process	≥30	Record of creatinine level	All hypertensive patients	Every 12 months
	573	Teh et. al., 2020	Malaysia	Hypertension	AF monitoring	Assessment of risk factors	Process	≥30	Record of ECG	All hypertensive patients	Every 12 months
	574	Teh et. al., 2020	Malaysia	Hypertension	Dyslipidaemia prevention	Assessment of risk factors	Process	≥30	Record of fasting lipid profile including total cholesterol, triglycerides, HDL and HDL cholesterol level	All hypertensive patients	Every 12 months
	575	Teh et. al., 2020	Malaysia	Hypertension	Diabetes prevention	Assessment of risk factors	Process	≥30	Record of fasting/random blood glucose level	All hypertensive patients	Every 12 months
	576	Teh et. al., 2020	Malaysia	Hypertension	Diabetes prevention	Assessment of risk factors	Process	≥30	Record of fundoscopy	All hypertensive patients	Every 12 months
	577	Teh et. al., 2020	Malaysia	Hypertension	BP control	Prescriptions of medications	Process	≥18	Record of prescribed antihypertensive agents such as calcium channel blocker, angiotensin converting enzyme inhibitor, beta blocker, diuretics, angiotensin receptor blocker, & alpha blocker	All hypertensive patients	Not specified
	578	Teh et. al., 2020	Malaysia	Hypertension	Diabetes prevention	Assessment of risk factors	Process	≥30	Record of urine albumin level	All hypertensive patients	Every 12 months
	579	Teh et. al., 2020	Malaysia	Hypertension	Lifestyle monitoring (body weight, height, or waist cirumference)	Record of lifestyle risk factors	Process	≥30	Record of weight, height, and waist circumference	All hypertensive patients	Every 12 months
	580	Teh et. al., 2020	Malaysia	Hypertension	BP monitoring	Assessment of risk factors	Process	≥30	Recording of SBP & DBP	All hypertensive patients	Every 12 months
	581	Teh et. al., 2020	Malaysia	Hypertension with Diabetes	Inappropriate medication prescribed	Prescriptions of medications	Process	≥65	Prescription of alpha-blocker as a single agent	All hypertensive patients with diabetes	Not specified
	582	Teh et. al., 2020	Malaysia	Hypertension with T2DM or dyslipidaemia	Inappropriate medication prescribed	Prescriptions of medications	Process	≥30	Prescription of beta-blocker as a single agent	All hypertensive patients with T2DM or dyslipidaemia	Not specified
	583	Teh et. al., 2020	Malaysia	Hypertension with T2DM or dyslipidaemia	Inappropriate medication prescribed	Prescriptions of medications	Process	≥30	Prescription of diuretic as a single agent	All hypertensive patients with T2DM or dyslipidaemia	Not specified
	584	Teh et. al., 2020	Malaysia	T2DM patients with proteinuria	Inappropriate medication prescribed	Prescriptions of medications	Process	≥30	Prescription of angiotensin converting enzyme inhibitor (ACEI) or angiotensin receptor blocker (ARB)	All T2DM patients with proteinuria	Not specified
	585	The Health Foundation 2015	United Kingdom	Atrial fibrillation	Assessment of risk factors	Assessment of risk factors	Process	< 75	Asessment of stroke risk using the CHA2DS2-VASc score risk stratification scoring system (excluding those patients with a previous CHADS2 or CHA2DS2-VASc score of 2 or more)	Patients with atrial fibrillation (excluding those patients with a previous CHADS2 or CHA2DS2-VASc score of 2 or more)	Every 12 months
	586	The Health Foundation 2015	United Kingdom	Atrial fibrillation	M&E and Surveillance	Organisation of care	Structure	NA	Maintains a register of patients with atrial fibrillation	All practices	Not specified
	587	The Health Foundation 2015	United Kingdom	Atrial fibrillation	AF management	Prescriptions of medications	Process	< 75	Record of a CHA2DS2-VASc score of 2 or more, the percentage of patients who are currently treated with anticoagulation drug therapy	Patients with atrial fibrillation	Not specified
	588	The Health Foundation 2015	United Kingdom	CKD	Kidney function test	Organisation of care	Structure	>18	Maintains a register of patients aged 18 or over with CKD with classification of categories	All practices	Not specified
	589	The Health Foundation 2015	United Kingdom	Diabetes	Diabetes prevention	Organisation of care	Structure	>17	Maintains a register of all patients aged 17 or over with diabetes mellitus, which specifies the type of diabetes where a diagnosis has been confirmed	All practices	Not specified
	590	The Health Foundation 2015	United Kingdom	Diabetes	Diabetes prevention	Assessment of risk factors	Process	< 75	Record of a foot examination and risk classification: 1) low risk (normal sensation, palpable pulses), 2) increased risk (neuropathy or absent pulses), 3) high risk (neuropathy or absent pulses plus deformity or skin changes in previous ulcer) or 4) ulcerated foot within the preceding 12 months	Diabetic patients	Every 12 months
	591	The Health Foundation 2015	United Kingdom	Diabetes	Diabetes management	Referral	Process	< 75	Record of being referred to a structured education programme within 9 months after entry on to the diabetes register	Diabetic patients	Every 9 months
	592	The Health Foundation 2015	United Kingdom	Diabetes	Diabetes management	Assessment of risk factors	Process	< 75	Record of diagnosis of nephropathy (clinical proteinuria) or microalbuminuria who are currently treated with an ACE-I (or ARBs)	Diabetic patients	Not specified
	593	The Health Foundation 2015	United Kingdom	Diabetes	BP control	Attainment of risk factor targets	Outcome	< 75	Record of last blood pressure reading (measured in the preceding 12 months) is 140/80 mmHg or less	Diabetic patients	Every 12 months
	594	The Health Foundation 2015	United Kingdom	Diabetes	BP control	Attainment of risk factor targets	Outcome	< 75	Record of last blood pressure reading (measured in the preceding 12 months) is 150/90 mmHg or less	Diabetic patients	Every 12 months
	595	The Health Foundation 2015	United Kingdom	Diabetes	Diabetes management	Attainment of risk factor targets	Outcome	< 75	Record of last IFCC-HbA1c is 59 mmol/mol or less in the preceding 12 months	Diabetic patients	Every 12 months
	596	The Health Foundation 2015	United Kingdom	Diabetes	Diabetes management	Attainment of risk factor targets	Outcome	< 75	Record of last IFCC-HbA1c is 64 mmol/mol or less in the preceding 12 months	Diabetic patients	Every 12 months
	597	The Health Foundation 2015	United Kingdom	Diabetes	Diabetes management	Attainment of risk factor targets	Outcome	< 75	Record of last IFCC-HbA1c is 75 mmol/mol or less in the preceding 12 months	Diabetic patients	Every 12 months
	598	The Health Foundation 2015	United Kingdom	Diabetes	Dyslipidaemia management	Attainment of risk factor targets	Outcome	< 75	Record of last measured total cholesterol (measured within the preceding 12 months) is 5 mmol/l or less	Diabetic patients	Every 12 months
	599	The Health Foundation 2015	United Kingdom	Diabetes	Lifestyle advice (immunisation)	Record of lifestyle advice	Process	< 75	Record of patients who have had influenza immunisation	Diabetic patients	Not specified
	600	The Health Foundation 2015	United Kingdom	Heart failure	M&E and Surveillance	Organisation of care	Structure	NA	Maintains a register of patients with heart failure	All practices	Not specified
	601	The Health Foundation 2015	United Kingdom	Heart failure	Confirmatory test by echocardiogram	Assessment of risk factors	Process	< 75	Record of heart failure confirmed by an echocardiogram or by specialist assessment 3 months before or 12 months after entering on to the register	Heart failure patients	Before 3 months or After 12 months
	602	The Health Foundation 2015	United Kingdom	Heart failure	BP control	Prescriptions of medications	Process	< 75	The percentage of patients who are currently treated with an ACE-I or ARB	Patients with a current diagnosis of heart failure due to left ventricular systolic dysfunction	Not specified
	603	The Health Foundation 2015	United Kingdom	Heart failure	BP control	Prescriptions of medications	Process	< 75	Treated with an ACE-I or ARB, the percentage of patients who are additionally currently treated with a beta-blocker licensed for heart failure	Patients with a current diagnosis of heart failure due to left ventricular systolic dysfunction	Not specified
	604	The Health Foundation 2015	United Kingdom	High risk of CVD	Lifestyle advice (smoking)	Record of lifestyle advice	Process	All	Current smokers who have a record of an offer of support and treatment within the preceding 12 months	Patients with any or any combination of the following conditions: CHD, PAD, stroke or TIA, hypertension, diabetes, COPD, CKD, asthma, schizophrenia, bipolar affective disorder or other psychoses	Every 12 months
	605	The Health Foundation 2015	United Kingdom	High risk of CVD	Lifestyle monitoring (smoking)	Record of lifestyle risk factors	Process	> 75	Record of smoking status	Patients with any or any combination of the following conditions: CHD, PAD, stroke or TIA, hypertension, diabetes, COPD, CKD, asthma, schizophrenia, bipolar affective disorder or other psychoses	Every 12 months
	606	The Health Foundation 2015	United Kingdom	Hypertension	Dyslipidaemia management	Prescriptions of medications	Process	30-75	Record of CVD risk assessment score (using an assessment tool agreed with the NHS CB) of ≥20% in the preceding 12 months: the percentage who are currently treated with statins	Patients with a new diagnosis of hypertension aged 30 or over and who have not attained the age of 75, recorded between the preceding 1 April to 31 March (excluding those with pre-existing CHD, diabetes, stroke and/or TIA),	Every 12 months
	607	The Health Foundation 2015	United Kingdom	Hypertension	BP control	Attainment of risk factor targets	Outcome	< 75	Record of last blood pressure reading (measured in the preceding 12 months) is 150/90 mmHg or less	All hypertensive patients	Every 12 months
	608	The Health Foundation 2015	United Kingdom	Hypertension	M&E and Surveillance	Organisation of care	Structure	< 75	The contractor establishes and maintains a register of patients with established hypertension	All practices	Not specified
	609	The Health Foundation 2015	United Kingdom	NA	Lifestyle advice (smoking)	Record of lifestyle advice	Process	All	Patients who smoke in stopping smoking by a strategy which includes providing literature and offering appropriate therapy	All practices	Not specified
	610	The Health Foundation 2015	United Kingdom	No existing RF	Lifestyle advice (smoking)	Record of lifestyle advice	Process	>15	Current smokers who have a record of an offer of support and treatment within the preceding 24 months	All patients aged >15 years	Every 2 years
	611	The Health Foundation 2015	United Kingdom	No existing RF	M&E and Surveillance	Organisation of care	Structure	> 18	Maintains a register of patients aged 18 years or over with a BMI ≥30 in the preceding 12 months	All practices	Every 12 months
	612	The Health Foundation 2015	United Kingdom	No existing RF	BP monitoring	Assessment of risk factors	Process	≥45	Record of blood pressure	All patients aged >45 years	Every 5 years
	613	Tran et. al., 2013	Norway	Diabetes	Diabetes management	Attainment of risk factor targets	Outcome	≥18	Record of achieved treatment target by patients on glucose lowering therapy	All patients on glucose lowering therapy	Not specified
	614	Tran et. al., 2013	Norway	Diabetes	Dyslipidaemia management	Attainment of risk factor targets	Outcome	≥18	Record of achieved treatment target of HbA1c ≤ 7.5%	All diabetic patients without CVD	Not specified
	615	Tran et. al., 2013	Norway	Diabetes	BP control	Prescriptions of medications	Process	≥18	Record of anti-hypertensive therapy if their BP > 140/90 mmHg	All diabetic patients without CVD	Not specified
	616	Tran et. al., 2013	Norway	Diabetes	Dyslipidaemia management	Attainment of risk factor targets	Outcome	≥18	Record of cholesterol/HDL-cholesterol ratio < 4.0	All diabetic patients	Not specified
	617	Tran et. al., 2013	Norway	Diabetes	Dyslipidaemia management	Prescriptions of medications	Process	≥18	Record of lipid lowering therapy if total cholesterol/HDL-cholesterol ratio > 5.0 and they had ≥1 additional risk factor (current antihypertensive therapy, smoking, microalbuminuria or a family history of premature CVD)	All diabetic patients without CVD	Not specified
	618	Tran et. al., 2013	Norway	Hypertension	BP control	Attainment of risk factor targets	Outcome	≥20	Achieved treatment target of SBP ≤ 140 mmHg, DBP ≤ 85 mmHg by patients on anti-hypertensive therapy	All hypertensive patients	Not specified
	619	Tu et. al., 2017	Canada	Atrial fibrillation	AF management	Prescriptions of medications	Process	≥20	Recording of prescribed Warfarin or direct oral anticoagulant	All primary healthcare patients	Not specified
	620	Tu et. al., 2017	Canada	Atrial fibrillation	AF management	Attainment of risk factor targets	Outcome	≥20	Recording of patients whose average international normalised ratio (INR) test results was 2-3	All primary healthcare patients with atrial fibrillation on warfarin with ≥1 INR test result	Not specified
	621	Tu et. al., 2017	Canada	Atrial fibrillation	AF monitoring	Assessment of risk factors	Process	≥20	Recording of patients with diagnosis of atrial fibrillation/hospitalisation or emergency department visit for atrial fibrillation	All primary healthcare patients	Not specified
	622	Tu et. al., 2017	Canada	Diabetes	Diabetes prevention	Attainment of risk factor targets	Outcome	≥18	Recording of patients whose most recent HbA1c measurement was <7%	All primary healthcare patients with diabetes (Type I or Type II)	Every 12 months
	623	Tu et. al., 2017	Canada	Diabetes	Diabetes management	Prescriptions of medications	Process	≥18	Recording of patients who are taking angiotensin-converting enzyme (ACE)-inhibitors or angiotensin II receptor blockers (ARBs)	All primary healthcare patients with diabetes (Type I or Type II)	Not specified
	624	Tu et. al., 2017	Canada	Diabetes	Diabetes management	Prescriptions of medications	Process	≥18	Recording of patients who are taking anti-diabetic medications (oral agents or insulin)	All primary healthcare patients with diabetes (type I or type II)	Not specified
	625	Tu et. al., 2017	Canada	Diabetes	Diabetes management	Prescriptions of medications	Process	≥18	Recording of patients who were prescribed statins	All primary healthcare patients with diabetes (Type I or Type II)	Not specified
	626	Tu et. al., 2017	Canada	High risk of CVD	Dyslipidaemia management	Prescriptions of medications	Process	≥18	Recording of patients who were prescribed/self-report taking statins	All patients at high risk of CVD	Not specified
	627	Tu et. al., 2017	Canada	Hypertension	BP control	Prescriptions of medications	Process	≥20	Recording of mean number of antihypertensive medications taken	All primary healthcare patients with hypertension taking ≥1 antihypertensive medication	Not specified
	628	Tu et. al., 2017	Canada	Hypertension	BP monitoring	Assessment of risk factors	Process	≥20	Recording of patients visited emergency department for hypertension	All primary healthcare patients with hypertension	Not specified
	629	Tu et. al., 2017	Canada	Hypertension	BP control	Attainment of risk factor targets	Outcome	≥20	Recording of patients who had a BP measure <140mmHg systolic and <90mmHg diastolic	All primary healthcare patients with hypertension	Not specified
	630	Tu et. al., 2017	Canada	Hypertension	BP control	Prescriptions of medications	Process	≥20	Recording of prescribed/self-report taking ≥1 anti-hypertension medication	All primary healthcare patients with hypertension	Not specified
	631	Tu et. al., 2017	Canada	No existing RF	Dyslipidaemia management	Attainment of risk factor targets	Outcome	≥20	Recording of patients who had a blood test for total cholesterol where total cholesterol value was 5.2mmol/L	All patients	Not specified
	632	Tu et. al., 2017	Canada	No existing RF	Dyslipidaemia prevention	Assessment of risk factors	Process	≥40 (Men) ≥50 (Women)	Recording of patients who had a full fasting lipid profile measured	All patients	Every 5 years
	633	Tu et. al., 2017	Canada	No existing RF	Lifestyle monitoring (body weight, height, or waist cirumference)	Record of lifestyle risk factors	Process	≥20	Recording of patients who had a measured or self-reported BMI of 30 kg/m2	All patients	Not specified
	634	Tu et. al., 2017	Canada	No existing RF	Lifestyle monitoring (body weight, height, or waist cirumference)	Record of lifestyle risk factors	Process	≥20	Recording of patients who had their height and weight measured by a healthcare professional	All patients	Not specified
	635	Tu et. al., 2017	Canada	No existing RF	Diabetes prevention	Assessment of risk factors	Process	≥20	Recording of patients who have a diagnosis of diabetes (Type I or Type II) based on a validated administrative data algorithm, recorded primary healthcare provider diagnosis in the EMR, or self-report	All patients	Not specified
	636	Tu et. al., 2017	Canada	No existing RF	BP monitoring	Assessment of risk factors	Process	≥20	Recording of patients who have a diagnosis of hypertension OR elevated BP (140mmHg systolic or 90mmHg diastolic) OR who self-report having hypertension	All patients	Not specified
	637	Tu et. al., 2017	Canada	No existing RF	Diabetes prevention	Assessment of risk factors	Process	≥40	Recording of patients who have had a fasting blood glucose screening or HbA1c screening	All patients	Every 3 years
	638	Tu et. al., 2017	Canada	No existing RF	BP monitoring	Assessment of risk factors	Process	≥20	Recording of patients who have had their BP measured by a healthcare professional	All patients	Not specified
	639	Tu et. al., 2017	Canada	No existing RF	Dyslipidaemia management	Assessment of risk factors	Process	≥20	Recording of patients with most recent blood test showing LDL-C >2 mmol/L	All patients	Not specified
	640	Tu et. al., 2017	Canada	No existing RF	Lifestyle monitoring (smoking)	Record of lifestyle risk factors	Process	≥20	Recording of self-reported being/were identified as a current smoker, either daily or occasionally	All patients	Not specified
	641	Tu et. al., 2017	Canada	Smokers	Lifestyle advice (smoking)	Record of lifestyle advice	Process	≥20	Recording of received smoking cessation counselling	All primary healthcare patients who smoke	Not specified
	642	Turner et.al., 2016	United Kingdom	Atrial fibrillation	AF management	Prescriptions of medications	Process	≥18	Prescription of anticoagulant medications to patients with atrial fibrillation and CHADS2 score ≥1	All patients with atrial fibrillation	Not specified
	643	Turner et.al., 2016	United Kingdom	CKD	Dyslipidaemia management	Prescriptions of medications	Process	≥18	Prescription of lipid-lowering medications	All CKD patients	Not specified
	644	Turner et.al., 2016	United Kingdom	Diabetes	Dyslipidaemia management	Prescriptions of medications	Process	≥18	Prescription of lipid-lowering medications	All diabetic patients	Not specified
	645	Turner et.al., 2016	United Kingdom	Familial hypercholesterolaemia	Dyslipidaemia management	Prescriptions of medications	Process	≥18	Prescription of lipid-lowering medications	All patients with familial hypercholesterolaemia	Not specified
	646	Turner et.al., 2016	United Kingdom	Hypertension	BP control	Prescriptions of medications	Process	≥18	Prescription of antihypertensive medications to patients with BP ≥160/100 mm Hg	All hypertensive patients	Every 3 years
	647	Turner et.al., 2016	United Kingdom	Risk of CVD	Dyslipidaemia management	Prescriptions of medications	Process	≥18	Prescription of lipid-lowering medications to 10-y CVD risk of ≥20% Framingham CVD risk score	All patients at risk of CVD	Not specified
	648	Turner et.al., 2016	United Kingdom	TIA	Dyslipidaemia management	Prescriptions of medications	Process	≥18	Prescription of lipid-lowering medications	All TIA patients	Not specified
	649	VanderPol et. al., 2019	United Kingdom	Diabetes	Diabetes prevention	Assessment of risk factors	Process	≥18	Record of HbA1c or equivalent	All diabetic patients	Every 12 months
	650	VanderPol et. al., 2019	United Kingdom	Diabetes	Lifestyle advice (immunisation)	Record of lifestyle advice	Process	≥18	Record of influenza immunisation	All diabetic patients	Every 12 months
	651	VanderPol et. al., 2019	United Kingdom	Diabetes	BP control	Attainment of risk factor targets	Outcome	≥18	Record of last BP is ≤145/85	All diabetic patients	Every 12 months
	652	VanderPol et. al., 2019	United Kingdom	Diabetes	Diabetes management	Attainment of risk factor targets	Outcome	≥18	Record of last HbA1c is ≤10 (or equivalent test/reference range depending on local laboratory)	All diabetic patients	Every 12 months
	653	VanderPol et. al., 2019	United Kingdom	Diabetes	Diabetes management	Attainment of risk factor targets	Outcome	≥18	Record of last HbA1c is ≤7.4 (or equivalent test/reference range depending on local laboratory)	All diabetic patients	Every 12 months
	654	VanderPol et. al., 2019	United Kingdom	Diabetes	Dyslipidaemia management	Attainment of risk factor targets	Outcome	≥18	Record of last measured total cholesterol is ≤5mmol/l	All diabetic patients	Every 12 months
	655	VanderPol et. al., 2019	United Kingdom	Diabetes	BP monitoring	Assessment of risk factors	Process	≥18	Record of the BP	All diabetic patients	Every 12 months
	656	VanderPol et. al., 2019	United Kingdom	Diabetes	Dyslipidaemia prevention	Assessment of risk factors	Process	≥18	Record of total cholesterol	All diabetic patients	Every 12 months
	657	VanderPol et. al., 2019	United Kingdom	Hypertension	BP control	Attainment of risk factor targets	Outcome	≥18	Record of last BP is ≤150/90	All hypertensive patients	Every 9 months
	658	VanderPol et. al., 2019	United Kingdom	Hypertension	BP monitoring	Assessment of risk factors	Process	≥18	Record of the BP	All hypertensive patients	Every 9 months
	659	Webster et.al., 2021	Australia	High risk of CVD	Medication management	Attainment of risk factor targets	Outcome	≥18	Achieved either BP or LDL cholesterol targets, or for whom treatment was intensified (newly prescribed or additional antiplatelet, BP-lowering, or lipid-lowering drugs)	All untreated patients	Not specified
	660	Webster et.al., 2021	Australia	High risk of CVD	Medication management	Attainment of risk factor targets	Outcome	≥18	Mean changes in systolic and diastolic BP and lipid levels for undertreated patients at high CVD risk	All untreated patients	Not specified
	661	Webster et.al., 2021	Australia	High risk of CVD	Medication management	Prescriptions of medications	Process	≥18	Received a new prescription or intensified prescribing of BP- or lipid-lowering or antiplatelet medications	All patients	Not specified
	662	Webster et.al., 2021	Australia	High risk of CVD	Management of multiple risk factors	Attainment of risk factor targets	Outcome	≥18	Record of achieved both BP and LDL cholesterol targets	All patients with high risk of CVD	Not specified
	663	Webster et.al., 2021	Australia	High risk of CVD	Medication management	Prescriptions of medications	Process	≥18	Undertreated patients with high CVD risk who achieved both BP≤ 140/90 mmHg; ≤ 130/80 mmHg in people with diabetes or albuminuria and LDL cholesterol goals (< 2.0 mmol/L) by study end.	All untreated patients	Not specified
	664	Webster et.al., 2021	Australia	No existing RF	Global assessment	Global risk assessment	Process	≥45	Appropriate CVD risk factor screening: ≥1 recorded smoking status and systolic BP and total and high-density lipoprotein cholesterol levels	All patients	Every 2 years
	665	Webster et.al., 2021	Australia	No existing RF	Global assessment	Global risk assessment	Process	≥35	Appropriate CVD risk factor screening: ≥1 recorded smoking status and systolic BP and total and high-density lipoprotein cholesterol levels	All Aboriginal and Torres Strait Islander Australian patients	Every 2 years
	666	Webster et.al., 2021	Australia	No existing RF	Global assessment	Global risk assessment	Process	≥18	Record of high CVD risk, or a calculated 5-year CVD risk exceeding 15%, as assessed with the Framingham equation.	All patients	Not specified
	667	Willis et al., 2017	United Kingdom	Atrial fibrillation	AF monitoring	Assessment of risk factors	Process	All	Screening for AF; CHADS2 assessment if taking anticoagulants	All patients with atrial fibrillation	Not specified
	668	Willis et al., 2017	United Kingdom	CKD	BP control	Attainment of risk factor targets	Outcome	All	Achieved recommended target levels for BP<140/85 mmHg if diabetes and BP<130/80 mmHg if proteinuria	All patients with diabetes or proteinuria	Not specified
	669	Willis et al., 2017	United Kingdom	CKD	Medication management	Prescriptions of medications	Process	All	Prescribing an oral NSAID	All CKD patients	Not specified
	670	Willis et al., 2017	United Kingdom	Diabetes	Diabetes management	Attainment of risk factor targets	Outcome	All	Achieved recommended target levels for HbA1c ≤59 mmol/mol and cholesterol ≤5 mmol/l and BP<140/80 mmHg (or <130/80 mmHg if kidney, eye or cerebrovascular damage)	All diabetic patients	Not specified
	671	Willis et al., 2017	United Kingdom	Diabetes	Assessment of multiple risk factors	Global risk assessment	Process	All	Composite indicator Record of the BP measurement, HbA1c, lipids, kidney function (urine albumin & protein), foot review, retinopathy, BMI, and current smoking	All diabetic patients	6-15 months
	672	Willis et al., 2017	United Kingdom	Hypertension	BP control	Attainment of risk factor targets	Outcome	≥18	Achieved recommended target levels for BP<140/80 mmHg	All hypertensive patients	Not specified
	673	Willis et al., 2017	United Kingdom	Hypertension	BP control	Attainment of risk factor targets	Outcome	≥18	Achieved recommended target levels for BP<150/90 mmHg	All hypertensive patients	Not specified
	674	Willis et al., 2017	United Kingdom	Peptic ulcer	Medication management	Prescriptions of medications	Process	All	Prescribing a traditional oral NSAID or low-dose aspirin	All patients with a history of peptic ulceration without co-prescription of gastro-protection	Not specified
	675	Willis et al., 2017	United Kingdom	Risk of CVD	Medication management	Prescriptions of medications	Process	≥75	Prescribing a traditional oral NSAID	All patients without co-prescription of gastro-protection	Not specified
	676	Willis et al., 2017	United Kingdom	Risk of CVD	Medication management	Prescriptions of medications	Process	All	Prescribing an oral NSAID in patients prescribed both a diuretic and an angiotensin-converting-enzyme inhibitor (ACE inhibitor) or angiotensin receptor blocker (ARB)	All patients prescribed both a diuretic and an angiotensin-converting-enzyme inhibitor (ACE inhibitor) or angiotensin receptor blocker (ARB)	Not specified
	677	Willis et al., 2017	United Kingdom	Risk of CVD	Medication management	Prescriptions of medications	Process	≥65	Prescribing of a traditional oral NSAID and aspirin	All patients without co-prescription of gastro-protection	Not specified
	678	Willis et al., 2017	United Kingdom	Risk of CVD	Aspirin	Prescriptions of medications	Process	≥65	Prescribing of aspirin and clopidogrel	All patients without co-prescription of gastro-protection	Not specified
	679	Willis et al., 2017	United Kingdom	Risk of CVD	Medication management	Prescriptions of medications	Process	All	Prescribing of warfarin and a traditional oral NSAID without co-prescription of gastro-protection	All patients at risk of CVD	Not specified
	680	Willis et al., 2017	United Kingdom	Risk of CVD	Medication management	Prescriptions of medications	Process	All	Prescribing of warfarin and low-dose aspirin or clopidogrel without co-prescription of gastro-protection	All patients at risk of CVD	Not specified
	681	Woodhead et.al., 2016	United Kingdom	Hypertension with non-SMI	BP monitoring	Assessment of risk factors	Process	≥16	Record of last BP	All hypertensive with non-SMI patients	Every 9 months
	682	Woodhead et.al., 2016	United Kingdom	Hypertension with non-SMI	BP control	Attainment of risk factor targets	Outcome	≥16	Record of normal BP (150/90 mm Hg)	All hypertensive with non-SMI patients	Every 9 months
	683	Woodhead et.al., 2016	United Kingdom	Hypertension with non-SMI	Lifestyle monitoring (alcohol)	Record of lifestyle risk factors	Process	≥16	Recording of Alcohol	All hypertensive with non-SMI patients	Not specified
	684	Woodhead et.al., 2016	United Kingdom	Hypertension with non-SMI	Lifestyle monitoring (body weight, height, or waist cirumference)	Record of lifestyle risk factors	Process	≥16	Recording of BMI	All hypertensive with non-SMI patients	Not specified
	685	Woodhead et.al., 2016	United Kingdom	Hypertension with non-SMI	BP monitoring	Assessment of risk factors	Process	≥16	Recording of BP	All hypertensive with non-SMI patients	Not specified
	686	Woodhead et.al., 2016	United Kingdom	Hypertension with non-SMI	Assessment of risk factors	Assessment of risk factors	Process	≥16	Recording of CHD comorbidity	All hypertensive with non-SMI patients	Not specified
	687	Woodhead et.al., 2016	United Kingdom	Hypertension with non-SMI	Dyslipidaemia prevention	Assessment of risk factors	Process	≥16	Recording of cholesterol	All hypertensive with non-SMI patients	Not specified
	688	Woodhead et.al., 2016	United Kingdom	Hypertension with non-SMI	Global assessment	Global risk assessment	Process	≥16	Recording of CVD risk factor assessment	All hypertensive with non-SMI patients	Not specified
	689	Woodhead et.al., 2016	United Kingdom	Hypertension with non-SMI	Diabetes prevention	Assessment of risk factors	Process	≥16	Recording of diabetes mellitus comorbidity	All hypertensive with non-SMI patients	Not specified
	690	Woodhead et.al., 2016	United Kingdom	Hypertension with non-SMI	Kidney function test	Assessment of risk factors	Process	≥16	Recording of eGFR	All hypertensive with non-SMI patients	Not specified
	691	Woodhead et.al., 2016	United Kingdom	Hypertension with non-SMI	Diabetes prevention	Assessment of risk factors	Process	≥16	Recording of HbA1c	All hypertensive with non-SMI patients	Not specified
	692	Woodhead et.al., 2016	United Kingdom	Hypertension with non-SMI	Lifestyle monitoring (smoking)	Record of lifestyle risk factors	Process	≥16	Recording of smoking status	All hypertensive with non-SMI patients	Not specified
	693	Woodhead et.al., 2016	United Kingdom	Hypertension with non-SMI	Assessment of risk factors	Assessment of risk factors	Process	≥16	Recording of thyroid stimulating hormone	All hypertensive with non-SMI patients	Not specified
	694	Woodhead et.al., 2016	United Kingdom	Hypertension with SMI	BP control	Attainment of risk factor targets	Outcome	≥16	Normal BP (150/90 mm Hg) in last 9 months	All hypertensive with SMI patients	Every 9 months
	695	Woodhead et.al., 2016	United Kingdom	Hypertension with SMI	BP monitoring	Assessment of risk factors	Process	≥16	Record of last BP	All hypertensive with SMI patients	Every 9 months
	696	Woodhead et.al., 2016	United Kingdom	Hypertension with SMI	Lifestyle monitoring (alcohol)	Record of lifestyle risk factors	Process	≥16	Recording of Alcohol	All hypertensive with SMI patients	Not specified
	697	Woodhead et.al., 2016	United Kingdom	Hypertension with SMI	Lifestyle monitoring (body weight, height, or waist cirumference)	Record of lifestyle risk factors	Process	≥16	Recording of BMI	All hypertensive with SMI patients	Not specified
	698	Woodhead et.al., 2016	United Kingdom	Hypertension with SMI	BP monitoring	Assessment of risk factors	Process	≥16	Recording of BP	All hypertensive with SMI patients	Not specified
	699	Woodhead et.al., 2016	United Kingdom	Hypertension with SMI	Assessment of risk factors	Assessment of risk factors	Process	≥16	Recording of CHD comorbidity	All hypertensive with SMI patients	Not specified
	700	Woodhead et.al., 2016	United Kingdom	Hypertension with SMI	Dyslipidaemia prevention	Assessment of risk factors	Process	≥16	Recording of cholesterol	All hypertensive with SMI patients	Not specified
	701	Woodhead et.al., 2016	United Kingdom	Hypertension with SMI	Global assessment	Global risk assessment	Process	≥16	Recording of CVD risk factor assessment	All hypertensive with SMI patients	Not specified
	702	Woodhead et.al., 2016	United Kingdom	Hypertension with SMI	Diabetes prevention	Assessment of risk factors	Process	≥16	Recording of diabetes mellitus comorbidity	All hypertensive with SMI patients	Not specified
	703	Woodhead et.al., 2016	United Kingdom	Hypertension with SMI	Kidney function test	Assessment of risk factors	Process	≥16	Recording of eGFR	All hypertensive with SMI patients	Not specified
	704	Woodhead et.al., 2016	United Kingdom	Hypertension with SMI	Diabetes prevention	Assessment of risk factors	Process	≥16	Recording of HbA1c	All hypertensive with SMI patients	Not specified
	705	Woodhead et.al., 2016	United Kingdom	Hypertension with SMI	Lifestyle monitoring (smoking)	Record of lifestyle risk factors	Process	≥16	Recording of smoking status	All hypertensive with SMI patients	Not specified
	706	Woodhead et.al., 2016	United Kingdom	Hypertension with SMI	Assessment of risk factors	Assessment of risk factors	Process	≥16	Recording of thyroid stimulating hormone	All hypertensive with SMI patients	Not specified
	707	Zhdan et. al., 2017	Ukraine	No existing RF	Assessment of risk factors	Assessment of risk factors	Process	All	Ankle brachial index performed	All patients	Not specified
	708	Zhdan et. al., 2017	Ukraine	No existing RF	BP monitoring	Assessment of risk factors	Process	All	Appointment of ambulatory BP monitoring performed	All patients	Not specified
	709	Zhdan et. al., 2017	Ukraine	No existing RF	Assessment of risk factors	Assessment of risk factors	Process	All	Daily proteinuria performed	All patients	Not specified
	710	Zhdan et. al., 2017	Ukraine	No existing RF	Assessment of risk factors	Assessment of risk factors	Process	All	Doppler carotid arteries performed	All patients	Not specified
	711	Zhdan et. al., 2017	Ukraine	No existing RF	Assessment of risk factors	Assessment of risk factors	Process	All	Glucose tolerance test performed	All patients	Not specified
	712	Zhdan et. al., 2017	Ukraine	No existing RF	Assessment of risk factors	Assessment of risk factors	Process	All	Holding Echo-cardioscopy was conducted	All patients	Not specified
	713	Zhdan et. al., 2017	Ukraine	No existing RF	Assessment of risk factors	Assessment of risk factors	Process	All	Performed electrolyte content in plasma	All patients	Not specified
	714	Zhdan et. al., 2017	Ukraine	No existing RF	AF monitoring	Assessment of risk factors	Process	All	Performing of ECG	All patients	Not specified
	715	Zhdan et. al., 2017	Ukraine	No existing RF	Assessment of risk factors	Assessment of risk factors	Process	All	Pulse wave velocity performed	All patients	Not specified
	716	Zhdan et. al., 2017	Ukraine	No existing RF	BP monitoring	Assessment of risk factors	Process	All	Record of anamnesis taken	All patients	Not specified
	717	Zhdan et. al., 2017	Ukraine	No existing RF	Diabetes prevention	Assessment of risk factors	Process	All	Record of blood level glucose was conducted	All patients	Not specified
	718	Zhdan et. al., 2017	Ukraine	No existing RF	BP monitoring	Assessment of risk factors	Process	All	Record of conducted BP at the legs	All patients	Not specified
	719	Zhdan et. al., 2017	Ukraine	No existing RF	BP monitoring	Assessment of risk factors	Process	All	Record of conducted BP in both arms	All patients	Not specified
	720	Zhdan et. al., 2017	Ukraine	No existing RF	Assessment of risk factors	Assessment of risk factors	Process	All	Record of ophthalmoscopy performed	All patients	Not specified
	721	Zhdan et. al., 2017	Ukraine	No existing RF	Assessment of risk factors	Assessment of risk factors	Process	All	Record of physical examination	All patients	Not specified
	722	Zhdan et. al., 2017	Ukraine	No existing RF	Assessment of risk factors	Assessment of risk factors	Process	All	Renal ultrasonography performed	All patients	Not specified
	723	Zhdan et. al., 2017	Ukraine	No existing RF	Diabetes prevention	Assessment of risk factors	Process	All	Research creatinine content in plasma was conducted	All patients	Not specified
	724	Zhdan et. al., 2017	Ukraine	No existing RF	Dyslipidaemia prevention	Assessment of risk factors	Process	All	Research of LDL	All patients	Not specified
	725	Zhdan et. al., 2017	Ukraine	No existing RF	Dyslipidaemia prevention	Assessment of risk factors	Process	All	Research of triglycerides	All patients	Not specified
	726	Zhdan et. al., 2017	Ukraine	No existing RF	Dyslipidaemia prevention	Assessment of risk factors	Process	All	Study of cholesterol	All patients	Not specified
	Data extracted by Kiran Bam from September-December 2022; Later updated in October 2023

## Sheet: Summary of QIs by articles
	Row Labels	Organisation of care	Assessment of risk factors	Global risk assessment	Record of lifestyle risk factors	Record of lifestyle advice	Prescriptions of medications	Referral	Risk communication/advice	Attainment of risk factor targets
	Adeleke et al. , 2019		X				X
	Aktaa et.al., 2022	X	X	X	X		X		X	X
	Arbelo et. al., 2021	X	X	X			X
	Arcoraci et. al., 2014		X		X		X			X
	Aref-Eshghi et. al., 2015				X		X			X
	Barlow & Krassas, 2013		X						X	X
	Beganlic et. al., 2015		X		X	X		X		X
	Burgess et. al., 2015			X			X			X
	Canadian Cardiovascular Society 2019	X	X				X
	Coleman et. al., 2021				X	X	X			X
	Collins et. al., 2021		X	X	X		X			X
	de Wet et. al, 2012		X		X	X	X			X
	Department of Health, 2020		X	X	X	X
	Egan etl. al., 2018	X	X		X		X			X
	Feng & Gravelle, 2019		X		X			X
	Fleetcroft et. al., 2012									X
	Fonseca et. al., 2022		X				X			X
	Furthauer et. al., 2013						X
	Harris et. al., 2012		X		X					X
	Harris et. al., 2015		X	X	X
	Honeyford et.al., 2013					X				X
	Huber et. al., 2020					X	X			X
	Karnad et. al., 2018		X
	Karunaratne et. al., 2013		X				X			X
	Khanji et. al., 2019	X	X	X	X	X	X		X	X
	Knierim et al., 2019					X	X			X
	Knight et. al., 2012	X							X	X
	Kontopantelis et. al., 2014		X		X	X				X
	Lager et. al., 2012		X		X		X			X
	Liddy et. al., 2012		X		X	X	X	X
	Linder et. al., 2019		X			X	X			X
	Ludt et. al., 2013	X	X		X	X				X
	Ludt et. al., 2014		X		X	X			X	X
	Naicker et. al., 2014		X		X	X	X	X
	NICE 2023	X	X	X	X	X	X	X	X
	Novello et. al., 2017				X		X			X
	Persell et. al., 2020					X				X
	Petek et al. , 2012	X	X	X	X	X	X		X	X
	RACGP, 2015	X	X	X	X		X
	Ralph et. al., 2013		X		X	X				X
	Redfern et. al., 2020		X		X					X
	Sandhu et. al., 2019		X				X
	Schierhout et. al., 2013		X		X		X			X
	Shah et. al., 2013		X			X	X
	Shelley et. al., 2020					X	X			X
	Singh et. al., 2015	X	X		X	X	X
	Szigethy et. al., 2013									X
	Teh et. al., 2020		X	X	X	X	X			X
	The Health Foundation 2015	X	X		X	X	X	X		X
	Tran et. al., 2013						X			X
	Tu et. al., 2017		X		X	X	X			X
	Turner et.al., 2016						X
	VanderPol et. al., 2019		X			X				X
	Webster et.al., 2021			X			X			X
	Willis et al., 2017		X	X			X			X
	Woodhead et.al., 2016		X	X	X					X
	Zhdan et. al., 2017		X

## Sheet: Summary of QIs
	Row Labels	Assessment of risk factors	Attainment of risk factor targets	Global risk assessment	Prescriptions of medications	Record of lifestyle advice	Record of lifestyle risk factors	Referral	Risk communication/advice	Organisation of care	Grand Total
	Adeleke et al. , 2019	5			2						7
	Aktaa et.al., 2022	1	1	1	3		1		1	6	14
	Arbelo et. al., 2021	15		1	8					7	31
	Arcoraci et. al., 2014	3	2		1		2				8
	Aref-Eshghi et. al., 2015		1		3		2				6
	Barlow & Krassas, 2013	2	2						1		5
	Beganlic et. al., 2015	1	2			2	1	1			7
	Burgess et. al., 2015		3	2	1						6
	Canadian Cardiovascular Society 2019	5			4					1	10
	Coleman et. al., 2021		1		1	1	1				3
	Collins et. al., 2021	6	3	3	4		2				18
	de Wet et. al, 2012	4	3		2	1	1				11
	Department of Health, 2020	2		1		2	5				10
	Egan etl. al., 2018	1	1		1		1			1	5
	Feng & Gravelle, 2019	2					2	1			5
	Fleetcroft et. al., 2012		1								1
	Fonseca et. al., 2022	2	2		1						5
	Furthauer et. al., 2013				3						3
	Harris et. al., 2012	4	1				6				11
	Harris et. al., 2015	3		1			6				10
	Honeyford et.al., 2013		4			1					5
	Huber et. al., 2020		1		1	1					3
	Karnad et. al., 2018	2									2
	Karunaratne et. al., 2013	2	1		2						5
	Khanji et. al., 2019	6	3	1	6	12	10		12	4	54
	Knierim et al., 2019		2		1	1					4
	Knight et. al., 2012		4						1	2	7
	Kontopantelis et. al., 2014	5	4			1	2				12
	Lager et. al., 2012	4	6		4		1				15
	Liddy et. al., 2012	10			4	1	1	2			18
	Linder et. al., 2019	1	2		1	1					5
	Ludt et. al., 2013	3	2			4	3			23	35
	Ludt et. al., 2014	3	3			4	4		1		15
	Naicker et. al., 2014	10			4	1	4	3			22
	NICE 2023	11		2	8	1	7	1	3	2	35
	Novello et. al., 2017		2		5		4				11
	Persell et. al., 2020		1			1					2
	Petek et al. , 2012	4	2	6	3	10	8		1	11	45
	RACGP, 2015	4		2	2		2			1	11
	Ralph et. al., 2013	2	1			1	1				5
	Redfern et. al., 2020	1	2				4				7
	Sandhu et. al., 2019	3			2						5
	Schierhout et. al., 2013	8	3		2		2				15
	Shah et. al., 2013	5			2	1					8
	Shelley et. al., 2020		1		2	2					5
	Singh et. al., 2015	20			4	1	2			1	28
	Szigethy et. al., 2013		9								9
	Teh et. al., 2020	8	3	1	5	1	2				20
	The Health Foundation 2015	5	7		4	4	1	1		6	28
	Tran et. al., 2013		4		2						6
	Tu et. al., 2017	8	4		7	1	3				23
	Turner et.al., 2016				7						7
	VanderPol et. al., 2019	4	5			1					10
	Webster et.al., 2021		3	3	2						8
	Willis et al., 2017	1	4	1	8						14
	Woodhead et.al., 2016	16	2	2			6				26
	Zhdan et. al., 2017	20									20
	Grand Total	222	108	27	122	57	97	9	20	65	726
